# Supplementary material for: Synergistic Regulation of Transcription and Translation in Escherichia coli Revealed by Codirectional Increases in mRNA Concentration and Translation Efficiency
Source: Microbiol Spectr. 2022 Feb 9;10(1):e02041-21. doi: 10.1128/spectrum.02041-21 (PMC8826937; doi:10.1128/spectrum.02041-21)
Supplement: SUPPLEMENTAL FILE 1 — Supplemental material. Download SPECTRUM02041-21_Supp_2_seq11.xlsx, XLSX file, 0.2 MB [file spectrum02041-21_supp_2_seq11.xlsx]

## Sheet: Feuil1
Table S4: RO and RD values for monocistronic genes in the exponential and stationary phases.
	EXPONENTIAL PHASE					STATIONARY PHASE
B-number	Gene name	RO	RD		B-number	Gene name	RO	RD
b0005	yaaX	0.928345			b0005	yaaX	0.852547
b0006	yaaA	0.959618	0.358914		b0006	yaaA	0.941325	0.342479
b0007	yaaJ	0.757234			b0007	yaaJ	0.818625	0.0766643
b0008	talB	0.969864			b0008	talB	0.956767	0.278937
b0009	mog	0.95752	0.474476		b0009	mog	0.963507
b0010	satP	0.894348			b0010	satP	0.858291	0.193486
b0011	yaaW	0.850014			b0011	yaaW	0.88843	0.153651
b0023	rpsT	0.892911	0.413336		b0013	yaaI	0.902633	0.27088
b0030	rihC	0.957338	0.894643		b0016	insL1	0.799587
b0031	dapB	0.973834	0.339242		b0023	rpsT	0.981171	0.415555
b0034	caiF	0.961247	0.705107		b0030	rihC	0.96787	0.290826
b0045	yaaU	0.834886			b0031	dapB	0.911111	0.133463
b0048	folA	0.898268			b0034	caiF	0.895597
b0055	djlA	0.886924	0.341739		b0045	yaaU	0.706483	0.0823623
b0060	polB	0.799125			b0048	folA	0.970446	0.228555
b0064	araC	0.928555			b0055	djlA	0.89286	0.134444
b0065	yabI	0.821755			b0060	polB	0.850818	0.046644
b0076	leuO	0.834335			b0064	araC	0.940667	0.302737
b0080	cra	0.887477			b0065	yabI	0.908875	0.143407
b0104	guaC	0.947929	0.783992		b0076	leuO	0.788033	0.116092
b0109	nadC	0.818442	0.311889		b0080	cra	0.927341	0.109161
b0112	aroP	0.965297			b0104	guaC	0.877861
b0117	yacH	0.850638			b0109	nadC	0.831111	0.122714
b0118	acnB	0.97945	0.314865		b0112	aroP	0.939062	0.0798447
b0119	yacL	0.967211	0.769385		b0117	yacH	0.894953	0.0591729
b0123	cueO	0.95502	0.527551		b0118	acnB	0.957289
b0124	gcd	0.954092	0.116534		b0119	yacL	0.973483	0.733074
b0125	hpt	0.940416	0.519622		b0123	cueO	0.951981	0.171571
b0126	can	0.929843	0.420721		b0124	gcd	0.944907	0.0458831
b0129	yadI	0.863043			b0125	hpt	0.949452	0.204295
b0130	yadE	0.819161			b0126	can	0.923175	0.16547
b0131	panD	0.974038	0.73294		b0129	yadI	0.934153	0.248768
b0132	yadD	0.882847			b0130	yadE	0.890662
b0147	ligT	0.811394			b0131	panD	0.980663	0.698441
b0148	hrpB	0.882214			b0132	yadD	0.806178	0.121491
b0149	mrcB	0.930668			b0141	yadN	0.822537	0.187533
b0154	hemL	0.938998			b0147	ligT	0.838398	0.206604
b0155	clcA	0.841803			b0148	hrpB	0.774798	0.0451467
b0156	erpA	0.888702			b0149	mrcB	0.89946
b0160	dgt	0.905064			b0154	hemL	0.946507	0.0856414
b0161	degP	0.953154	0.57423		b0155	clcA	0.857662	0.0771495
b0162	cdaR	0.881745			b0156	erpA	0.920565	0.31799
b0163	yaeH	0.93352	0.721547		b0160	dgt	0.86695
b0164	yaeI	0.870161	0.343002		b0161	degP	0.964541	0.186741
b0171	pyrH	0.961745	1.12787		b0162	cdaR	0.885486
b0172	frr	0.911335	0.500031		b0163	yaeH	0.970291	0.687612
b0173	dxr	0.870063			b0164	yaeI	0.939995	0.327313
b0174	ispU	0.87665			b0171	pyrH	0.890976	0.151111
b0175	cdsA	0.902705			b0172	frr	0.941504	0.196607
b0176	rseP	0.89979			b0173	dxr	0.869282
b0185	accA	0.944504	0.290425		b0174	ispU	0.956883	0.143972
b0186	ldcC	0.950048			b0175	cdsA	0.906109
b0187	yaeR	0.954391			b0176	rseP	0.921196	0.081084
b0188	tilS	0.947499	0.214574		b0185	accA	0.965629	0.277194
b0193	yaeF	0.813423			b0186	ldcC	0.946795	0.124232
b0194	proS	0.974005	0.475962		b0187	yaeR	0.930374
b0200	gmhB	0.762101	0.484378		b0188	tilS	0.938244
b0207	dkgB	0.924174			b0193	yaeF	0.875821	0.132978
b0208	yafC	0.972216			b0194	proS	0.96663
b0211	mltD	0.618751			b0200	gmhB	0.906061	0.190463
b0212	gloB	0.943257			b0207	dkgB	0.875192
b0213	yafS	0.843691			b0208	yafC	0.958738
b0214	rnhA	0.877	0.596397		b0211	mltD	0.616939	0.080726
b0215	dnaQ	0.912475	0.381009		b0212	gloB	0.979608	0.351992
b0217	yafT	0.853384			b0213	yafS	0.894691	0.151738
b0219	yafV	0.883985	0.361711		b0214	rnhA	0.964283	0.234416
b0220	ivy	0.972427	0.588831		b0215	dnaQ	0.938888	0.149872
b0221	fadE	0.830707			b0217	yafT	0.908759	0.338557
b0222	gmhA	0.959367	0.481864		b0218	yafU	0.957864	0.745395
b0223	yafJ	0.960205			b0219	yafV	0.925011
b0224	yafK	0.916803	0.376375		b0220	ivy	0.973154	0.231449
b0227	yafL	0.789842			b0221	fadE	0.91727
b0228	rayT	0.954119	0.560397		b0222	gmhA	0.939196	0.459596
b0229	lfhA	0.799938			b0223	yafJ	0.951153	0.346492
b0230	lafU	0.822327			b0224	yafK	0.947212
b0237	pepD	0.962131	0.561224		b0227	yafL	0.824786
b0238	gpt	0.942803	0.608116		b0228	rayT	0.948857
b0239	frsA	0.908667			b0229	lfhA	0.858564	0.0640435
b0240	crl	0.903705	0.236633		b0230	lafU	0.809941	0.145115
b0241	phoE	0.92796			b0237	pepD	0.931556	0.0752446
b0254	perR	0.860477			b0238	gpt	0.956157	0.239012
b0258	ykfC	0.923023	0.251596		b0239	frsA	0.850233
b0272	yagI	0.936763			b0240	crl	0.962068	0.0931295
b0273	argF	0.984646	0.814446		b0241	phoE	0.957516
b0276	yagJ	0.765837			b0254	perR	0.934112	0.122714
b0277	yagK	0.729536	1.30624		b0258	ykfC	0.944601
b0280	yagN	0.946487	0.632994		b0272	yagI	0.919492	0.144541
b0281	intF	0.962827	0.584074		b0273	argF	0.874189
b0287	yagU	0.973767	0.453611		b0276	yagJ	0.78342	0.132496
b0288	ykgJ	0.915133	0.846557		b0277	yagK	0.71392	0.174971
b0293	ecpA	0.957313	0.474476		b0280	yagN	0.966879	0.248768
b0295	ykgL	0.792974	1.22695		b0281	intF	0.944801	0.18994
b0300	ykgA	0.940073	0.407785		b0287	yagU	0.921425
b0304	rclA	0.960254	0.617135		b0288	ykgJ	0.809544	0.332444
b0305	rclR	0.830191			b0293	ecpA	0.929612	0.452561
b0314	betT	0.902887			b0294	ecpR	0.861291	0.185629
b0315	yahA	0.922544	0.25599		b0295	ykgL	0.817398	0.481169
b0316	yahB	0.768275			b0300	ykgA	0.936929	0.389044
b0317	yahC	0.87778			b0304	rclA	0.968777
b0325	yahK	0.972837			b0305	rclR	0.926467	0.128312
b0326	yahL	0.676682	0.341739		b0314	betT	0.870944	0.0539364
b0327	yahM	0.640329			b0315	yahA	0.911032
b0328	yahN	0.920219			b0316	yahB	0.825164	0.117585
b0329	yahO	0.959762	1.01279		b0317	yahC	0.925757
b0330	prpR	0.93222			b0325	yahK	0.966972	0.253434
b0338	cynR	0.967674			b0326	yahL	0.771671	0.134444
b0353	mhpT	0.915279	0.943764		b0327	yahM	0.670404	0.445962
b0354	yaiL	0.925403	0.51673		b0328	yahN	0.864828	0.163254
b0363	yaiP	0.796921			b0329	yahO	0.992953	0.964152
b0369	hemB	0.942646			b0330	prpR	0.868589
b0375	yaiV	0.617285	1.31253		b0338	cynR	0.909862
b0376	ampH	0.921767	0.240724		b0353	mhpT	0.809607	0.090517
b0379	yaiY	0.804625			b0354	yaiL	0.951111
b0380	yaiZ	0.814269	1.31376		b0363	yaiP	0.803024	0.0916513
b0381	ddlA	0.92623			b0364	yaiS	0.947322	0.196607
b0382	iraP	0.919117	1.07122		b0369	hemB	0.897032	0.272929
b0385	yaiC	0.867688			b0375	yaiV	0.721699	0.175812
b0386	proC	0.9616			b0376	ampH	0.937445	0.094738
b0387	yaiI	0.833965			b0379	yaiY	0.961657	0.355038
b0391	yaiE	0.935092	0.980695		b0380	yaiZ	0.838704	0.515054
b0392	ykiA	0.915097			b0381	ddlA	0.802091	0.100189
b0393	rdgC	0.963898	0.305727		b0382	iraP	0.934617	0.420332
b0394	mak	0.974838			b0385	yaiC	0.953522	0.238446
b0396	araJ	0.904386	0.235234		b0386	proC	0.964333	0.328526
b0403	malZ	0.953993	0.450774		b0387	yaiI	0.91224	0.239012
b0404	acpH	0.904113	0.479376		b0391	yaiE	0.955731	0.384935
b0405	queA	0.92033			b0392	ykiA	0.961996	0.32078
b0410	yajD	0.955433	0.802643		b0393	rdgC	0.957491	0.291783
b0411	tsx	0.962913			b0394	mak	0.967515
b0412	yajI	0.905239	0.51673		b0396	araJ	0.88433	0.0925794
b0423	thiI	0.954865			b0403	malZ	0.895727	0.0604444
b0426	yajQ	0.952804	0.567245		b0404	acpH	0.934041
b0427	yajR	0.905187			b0405	queA	0.929256	0.102434
b0433	ampG	0.930329			b0410	yajD	0.971129	0.315249
b0434	yajG	0.965014	0.481864		b0411	tsx	0.962734	0.300685
b0435	bolA	0.932327	0.878603		b0412	yajI	0.959277	0.492789
b0436	tig	0.947313	0.214574		b0423	thiI	0.947109	0.183648
b0440	hupB	0.96566	1.02396		b0426	yajQ	0.965446
b0441	ppiD	0.950307			b0427	yajR	0.896834	0.0803711
b0442	ybaV	0.957997			b0433	ampG	0.822391	0.180289
b0443	fadM	0.932683			b0434	yajG	0.967213	0.459596
b0444	queC	0.906944	0.400744		b0435	bolA	0.94388	0.836811
b0445	ybaE	0.890687	0.163834		b0436	tig	0.973279	0.0844547
b0446	cof	0.800872			b0440	hupB	0.953006
b0447	ybaO	0.85821	0.608116		b0441	ppiD	0.959525
b0452	tesB	0.91338	0.323857		b0442	ybaV	0.964223	0.715338
b0453	ybaY	0.963503	0.486918		b0443	fadM	0.968269
b0454	ybaZ	0.832652			b0444	queC	0.963186	0.157624
b0456	ybaA	0.642136			b0445	ybaE	0.945423	0.0644954
b0457	ylaB	0.796399			b0446	cof	0.709794	0.133952
b0458	ylaC	0.902322			b0447	ybaO	0.912929	0.239012
b0459	maa	0.89016			b0452	tesB	0.922646
b0464	acrR	0.595241			b0453	ybaY	0.969232	0.464408
b0465	mscK	0.885131			b0454	ybaZ	0.908617	0.281299
b0468	ybaN	0.869721			b0456	ybaA	0.957316	0.751711
b0469	apt	0.932521	0.505476		b0457	ylaB	0.808009	0.0707328
b0470	dnaX	0.875869			b0458	ylaC	0.932442
b0473	htpG	0.984431	0.436341		b0459	maa	0.836225	0.482076
b0474	adk	0.938638	0.43248		b0464	acrR	0.788958	0.1693
b0475	hemH	0.903163	0.289519		b0465	mscK	0.908089
b0476	aes	0.905193	0.852663		b0468	ybaN	0.881538	0.290229
b0477	gsk	0.909805			b0469	apt	0.942917	0.198744
b0478	ybaL	0.898726			b0470	dnaX	0.89247	0.0567839
b0479	fsr	0.931578			b0473	htpG	0.969699
b0480	ushA	0.960357	0.494978		b0474	adk	0.97052	0.170088
b0481	ybaK	0.951519	0.581456		b0475	hemH	0.9477	0.113922
b0482	ybaP	0.823175			b0476	aes	0.920664	0.277194
b0483	ybaQ	0.880485	0.816766		b0477	gsk	0.901289	0.0840664
b0484	copA	0.953704			b0478	ybaL	0.926039	0.0654184
b0487	cueR	0.930374	0.684318		b0479	fsr	0.942271	0.0898498
b0492	ybbN	0.984057			b0480	ushA	0.947041	0.160984
b0502	ylbG	0.899134	0.661561		b0481	ybaK	0.946301	0.228555
b0503	mnmH	0.789964			b0482	ybaP	0.799184	0.137996
b0504	allS	0.752869			b0483	ybaQ	0.934314
b0505	allA	0.934851	0.577837		b0484	copA	0.931609
b0506	allR	0.953199	0.341739		b0487	cueR	0.940946	0.268889
b0526	cysS	0.96111			b0492	ybbN	0.944233	0.311235
b0527	ybcI	0.936362			b0502	ylbG	0.949574
b0537	intD	0.885727			b0503	mnmH	0.801876	0.100189
b0544	ybcK	0.81741	0.535848		b0504	allS	0.804421	0.118346
b0551	quuD	0.849625	0.727199		b0505	allA	0.944304
b0553	nmpC	0.985903	0.356143		b0506	allR	0.824045
b0557	borD	0.967473	0.950571		b0526	cysS	0.958238	0.191996
b0559	ybcW	0.909521	1.35203		b0527	ybcI	0.944846	0.210166
b0561	tfaD	0.845097			b0530	sfmA	0.982068
b0562	ybcY	0.755775			b0535	sfmZ	0.908314	0.173312
b0564	appY	0.91931			b0537	intD	0.947544
b0567	ybcH	0.969064			b0539	exoD	0.799756
b0576	pheP	0.938475			b0544	ybcK	0.855242	0.174267
b0577	ybdG	0.925567			b0551	quuD	0.752954	0.285694
b0578	nfsB	0.96606	0.42652		b0553	nmpC	0.971178	0.115849
b0579	ybdF	0.929545	0.75684		b0557	borD	0.951175	0.905122
b0580	ybdJ	0.818348			b0558	ybcV	0.918788	0.64746
b0581	ybdK	0.881103	0.731398		b0559	ybcW	0.927918	0.529984
b0591	entS	0.964076			b0561	tfaD	0.763148
b0592	fepB	0.924106			b0562	ybcY	0.889779	0.167491
b0598	cstA	0.959963	0.542944		b0563	tfaX	0.880162	0.59949
b0599	ybdH	0.910841			b0564	appY	0.924519	0.354808
b0600	ybdL	0.957747	0.704917		b0567	ybcH	0.931507	0.29866
b0601	ybdM	0.908797			b0576	pheP	0.912122
b0602	ybdN	0.891786	0.228293		b0577	ybdG	0.925912
b0603	ybdO	0.907168			b0578	nfsB	0.957484	0.40689
b0604	dsbG	0.956412	0.373348		b0579	ybdF	0.890909
b0607	uspG	0.978413	0.650741		b0580	ybdJ	0.851624	0.440589
b0608	ybdR	0.908363			b0581	ybdK	0.856053	0.0980398
b0610	rnk	0.906786	0.67931		b0591	entS	0.908853	0.0876951
b0611	rna	0.915565	0.345555		b0592	fepB	0.898942	0.114636
b0612	citT	0.792868			b0598	cstA	0.944401
b0621	dcuC	0.823246	0.201096		b0599	ybdH	0.837729
b0622	pagP	0.751023	0.497352		b0600	ybdL	0.875031	0.229204
b0623	cspE	0.91347	1.33262		b0601	ybdM	0.843494
b0624	flc	0.91494	0.727199		b0602	ybdN	0.924884
b0627	tatE	0.887092	1.37201		b0603	ybdO	0.960204
b0628	lipA	0.85207			b0604	dsbG	0.970683	0.356233
b0629	ybeF	0.848042			b0607	uspG	0.985426	0.620293
b0632	dacA	0.959142			b0608	ybdR	0.925	0.0885445
b0643	ybeL	0.96198	0.577837		b0610	rnk	0.935456	0.266926
b0644	ybeQ	0.822217			b0611	rna	0.940886	0.135944
b0650	hscC	0.828777			b0612	citT	0.892958
b0651	rihA	0.932334			b0621	dcuC	0.726951
b0661	miaB	0.955312			b0622	pagP	0.909883
b0662	ubiF	0.94753			b0623	cspE	0.977881	1.26717
b0674	asnB	0.980216	0.491408		b0624	flc	0.949816
b0679	nagE	0.94306			b0627	tatE	0.971098	0.537777
b0680	glnS	0.935197			b0628	lipA	0.932333	0.113568
b0685	ybfE	0.881073			b0629	ybeF	0.887538
b0686	ybfF	0.947554			b0632	dacA	0.950544
b0689	ybfP	0.815644			b0643	ybeL	0.979835	0.550944
b0699	ybfA	0.845968	0.527706		b0644	ybeQ	0.849503
b0709	dtpD	0.949175			b0647	ybeT	0.892561	0.19767
b0715	abrB	0.86886			b0650	hscC	0.904843	0.0656533
b0719	ybgD	0.903823			b0651	rihA	0.949455	0.117208
b0720	gltA	0.977988	0.637337		b0661	miaB	0.950799
b0730	mngR	0.800819			b0662	ubiF	0.937191
b0735	ybgE	0.981042			b0674	asnB	0.953483	0.159823
b0752	zitB	0.885053			b0679	nagE	0.954748
b0753	ybgS	0.949547	0.73294		b0680	glnS	0.9102	0.0658898
b0754	aroG	0.965348	0.777285		b0685	ybfE	0.937148	0.373152
b0755	gpmA	0.964			b0686	ybfF	0.957115	0.347851
b0762	acrZ	0.83202			b0689	ybfP	0.909677	0.221629
b0766	ybhA	0.963596	0.340486		b0699	ybfA	0.975304
b0767	pgl	0.985449	0.821813		b0705	ybfL	0.875583
b0768	ybhD	0.769933			b0709	dtpD	0.825113	0.074026
b0770	ybhI	0.745325			b0715	abrB	0.823647	0.104782
b0771	ybhJ	0.777449			b0719	ybgD	0.825423	0.193486
b0772	ybhC	0.962139			b0720	gltA	0.952573
b0773	ybhB	0.93629	0.58512		b0730	mngR	0.903727	0.151738
b0774	bioA	0.913126			b0735	ybgE	0.929093	0.905122
b0779	uvrB	0.89736			b0752	zitB	0.881348	0.116461
b0780	ybhK	0.851852			b0753	ybgS	0.970433	0.698441
b0786	ybhL	0.933405			b0754	aroG	0.956424	0.252712
b0791	ybhQ	0.892996	0.67931		b0755	gpmA	0.967478	0.353394
b0797	rhlE	0.931637	0.204192		b0762	acrZ	0.962775	0.731377
b0798	ybiA	0.889897	0.577837		b0766	ybhA	0.946806	0.324916
b0799	dinG	0.860102			b0767	pgl	0.972271
b0800	ybiB	0.970342	0.850004		b0768	ybhD	0.792134	0.114996
b0801	ybiC	0.984214	0.753644		b0770	ybhI	0.689321
b0802	ybiJ	0.960396	1.07122		b0771	ybhJ	0.823494	0.0484998
b0803	ybiI	0.739099			b0772	ybhC	0.917683	0.0854413
b0804	ybiX	0.927426	0.411399		b0773	ybhB	0.983126	0.229993
b0805	fiu	0.963015			b0774	bioA	0.80191	0.0850439
b0806	mcbA	0.930645	1.07122		b0779	uvrB	0.937167
b0807	rlmF	0.951589	0.300775		b0780	ybhK	0.871284
b0808	ybiO	0.854862			b0786	ybhL	0.923828
b0812	dps	0.975046	0.553712		b0787	ybhM	0.874807	0.153651
b0813	rhtA	0.900049			b0791	ybhQ	0.967916	0.266926
b0814	ompX	0.973594	0.54081		b0797	rhlE	0.951404	0.0803711
b0815	opgE	0.903507			b0798	ybiA	0.948044
b0819	ldtB	0.957825			b0799	dinG	0.908141	0.0510026
b0820	ybiT	0.947164			b0800	ybiB	0.970233	0.27633
b0821	ybiU	0.929969	0.646406		b0801	ybiC	0.942247	0.245033
b0822	ybiV	0.915428	0.341739		b0802	ybiJ	0.958318	0.420332
b0825	fsaA	0.944688	0.420721		b0803	ybiI	0.924677	0.410886
b0835	rimO	0.945529			b0804	ybiX	0.934621	0.161809
b0836	bssR	0.828082			b0805	fiu	0.799233	0.0480537
b0837	yliI	0.880264			b0806	mcbA	0.968041	1.01956
b0838	gstB	0.967455	0.444916		b0807	rlmF	0.937126	0.118346
b0839	dacC	0.952623			b0808	ybiO	0.934677	0.0492842
b0840	deoR	0.784289	0.367437		b0812	dps	0.972592	0.527988
b0841	ybjG	0.729002			b0813	rhtA	0.848557	0.123543
b0842	mdfA	0.922122			b0814	ompX	0.982426
b0843	ybjH	0.93718			b0815	opgE	0.953531
b0846	rcdA	0.863592	0.519622		b0819	ldtB	0.947587	0.288931
b0847	ybjL	0.860798			b0820	ybiT	0.93023	0.0688679
b0848	ybjM	0.806904	0.738773		b0821	ybiU	0.922037	0.0866561
b0849	grxA	0.949875	1.08372		b0822	ybiV	0.88241	0.134444
b0860	artJ	0.975899			b0825	fsaA	0.918286
b0865	ybjP	0.971592	0.54081		b0835	rimO	0.954622	0.082735
b0868	ybjS	0.941895	0.274943		b0836	bssR	0.893463	0.285694
b0874	ybjE	0.924495			b0837	yliI	0.864813
b0875	aqpZ	0.905541			b0838	gstB	0.936565
b0876	ybjD	0.923664			b0839	dacC	0.953745	0.221202
b0877	ybjX	0.920402			b0840	deoR	0.835237	0.144541
b0880	cspD	0.928612	1.24338		b0841	ybjG	0.86295
b0881	clpS	0.903835			b0842	mdfA	0.944602	0.0889753
b0882	clpA	0.947137	0.359272		b0843	ybjH	0.96335
b0884	infA	0.895936			b0846	rcdA	0.926414
b0885	aat	0.874562			b0847	ybjL	0.906191
b0888	trxB	0.959922	0.288619		b0848	ybjM	0.902656	0.290229
b0889	lrp	0.955243	0.5638		b0849	grxA	0.943753
b0890	ftsK	0.886475			b0860	artJ	0.875239	0.363533
b0893	serS	0.904653			b0865	ybjP	0.982614	0.515709
b0897	ycaC	0.976058	0.444916		b0868	ybjS	0.930509	0.108192
b0898	ycaD	0.911915			b0874	ybjE	0.934318	0.295673
b0899	ycaM	0.797383			b0875	aqpZ	0.919209
b0900	ycaN	0.899412	0.306737		b0876	ybjD	0.939003
b0901	ycaK	0.950381	0.472063		b0877	ybjX	0.930107	0.11048
b0902	pflA	0.911671	0.376375		b0880	cspD	0.912357	0.487585
b0905	ycaO	0.951558	0.464604		b0881	clpS	0.859806
b0906	ycaP	0.925926			b0882	clpA	0.944984
b0909	ycaL	0.88559			b0884	infA	0.969037	0.500943
b0919	ycbJ	0.823928			b0885	aat	0.907993
b0920	elyC	0.931972			b0888	trxB	0.93262	0.113568
b0925	ldtD	0.92962	0.150794		b0889	lrp	0.960564	0.537588
b0928	aspC	0.974856	0.687146		b0890	ftsK	0.880255	0.0274954
b0929	ompF	0.984688	0.751566		b0893	serS	0.940438
b0930	asnS	0.933051			b0897	ycaC	0.975323	0.424411
b0931	pncB	0.855254			b0898	ycaD	0.854536	0.0954801
b0932	pepN	0.94428	0.313056		b0899	ycaM	0.875049
b0938	elfA	0.900676	0.51673		b0900	ycaN	0.896403
b0945	pyrD	0.91599			b0901	ycaK	0.873013	0.185629
b0946	zapC	0.808887			b0902	pflA	0.95026	0.148052
b0947	ycbX	0.939746			b0905	ycaO	0.914024
b0952	pqiC	0.974497			b0906	ycaP	0.951001
b0953	rmf	0.903995	1.66777		b0909	ycaL	0.90911	0.143407
b0954	fabA	0.934564	0.537678		b0919	ycbJ	0.939513
b0955	ycbZ	0.911247			b0920	elyC	0.93204	0.341161
b0956	matP	0.923858	0.616189		b0925	ldtD	0.94334
b0957	ompA	0.977529			b0928	aspC	0.957843	0.092113
b0958	sulA	0.844511	0.547185		b0929	ompF	0.980496	0.244358
b0959	sxy	0.82736			b0930	asnS	0.843564	0.0783059
b0962	helD	0.938528			b0931	pncB	0.900847	0.0911942
b0963	mgsA	0.949764	0.608116		b0932	pepN	0.92779	0.0419849
b0964	yccT	0.90913			b0938	elfA	0.955516	0.492789
b0965	yccU	0.970275	0.674376		b0945	pyrD	0.899275
b0966	hspQ	0.88673			b0946	zapC	0.906956	0.202038
b0967	rlmI	0.938403			b0947	ycbX	0.954276	0.239735
b0968	yccX	0.949387	1.00186		b0952	pqiC	0.955042	0.471819
b0969	tusE	0.941127	0.846557		b0953	rmf	0.976362	0.653015
b0970	yccA	0.91471	0.422636		b0954	fabA	0.964061
b0987	gfcA	0.915485	0.913171		b0955	ycbZ	0.905275
b0989	cspH	0.647463			b0956	matP	0.959655	0.58743
b0990	cspG	0.931111			b0957	ompA	0.975907
b0992	yccM	0.857397			b0958	sulA	0.926835	0.215111
b0993	torS	0.910014			b0959	sxy	0.894305	0.174137
b0994	torT	0.874516	0.270931		b0962	helD	0.930455	0.0533852
b0995	torR	0.928501	0.402482		b0963	mgsA	0.952739	0.239012
b1002	agp	0.958031	0.658907		b0964	yccT	0.955719
b1013	rutR	0.896644	0.436547		b0965	yccU	0.978125
b1014	putA	0.945575			b0966	hspQ	0.937446	0.344989
b1015	putP	0.96423			b0967	rlmI	0.942528	0.092113
b1020	phoH	0.971384	0.261764		b0968	yccX	0.977756	0.953784
b1025	ycdT	0.79851			b0969	tusE	0.959428	0.332444
b1033	ghrA	0.96461	0.871752		b0970	yccA	0.947511	0.166222
b1036	ycdZ	0.888285	0.567245		b0987	gfcA	0.925194	0.869627
b1044	ymdA	0.977436	0.895554		b0989	cspH	0.747312	0.515054
b1047	opgC	0.811031			b0990	cspG	0.976005	0.515054
b1050	yceK	0.81703			b0992	yccM	0.918331	0.102148
b1051	msyB	0.987738	0.744699		b0993	torS	0.88989
b1053	mdtG	0.883963			b0994	torT	0.807375	0.106615
b1054	lpxL	0.85556			b0995	torR	0.93919	0.158307
b1055	yceA	0.949339			b1001	yccE	0.95108
b1060	bssS	0.596972			b1002	agp	0.972577	0.214256
b1061	dinI	0.851924			b1013	rutR	0.840192	0.171685
b1062	pyrC	0.966047	0.781743		b1014	putA	0.793638	0.0276827
b1063	yceB	0.940616			b1015	putP	0.94951
b1064	grxB	0.967964			b1020	phoH	0.948193	0.249865
b1065	mdtH	0.900129			b1025	ycdT	0.827298	0.080726
b1066	rimJ	0.953619			b1033	ghrA	0.969253	0.283393
b1067	yceH	0.976281	1.26384		b1036	ycdZ	0.912566	0.222981
b1068	yceM	0.972818	0.885919		b1044	ymdA	0.896732	0.852903
b1069	murJ	0.934473			b1047	opgC	0.78537	0.094738
b1084	rne	0.960933			b1050	yceK	0.855804
b1086	rluC	0.881142	0.290425		b1051	msyB	0.979474	0.709616
b1087	yceF	0.936986	0.476913		b1053	mdtG	0.90232	0.0894104
b1101	ptsG	0.971721			b1054	lpxL	0.845426	0.119117
b1102	fhuE	0.922492	0.373551		b1055	yceA	0.918139
b1109	ndh	0.944269			b1060	bssS	0.658865	0.430222
b1110	ycfJ	0.925943	0.51673		b1061	dinI	0.904004	0.445962
b1111	ycfQ	0.916281	0.440692		b1062	pyrC	0.845163	0.104782
b1112	bhsA	0.96341	1.08372		b1063	yceB	0.967101
b1113	ldtC	0.940917			b1064	grxB	0.967588	0.410657
b1114	mfd	0.964512	0.237291		b1065	mdtH	0.896515
b1127	pepT	0.877927			b1066	rimJ	0.962246	0.187533
b1128	roxA	0.95532			b1067	yceH	0.962413	0.410657
b1133	mnmA	0.859155			b1068	yceM	0.945651
b1136	icd	0.983406	0.654163		b1069	murJ	0.950436
b1139	lit	0.94744	0.915681		b1084	rne	0.923525	0.034434
b1143	ymfI	0.958856	0.816766		b1085	yceQ	0.633498	0.341765
b1144	ymfJ	0.893906	0.904277		b1086	rluC	0.877536	0.114278
b1145	cohE	0.920034	0.41323		b1087	yceF	0.92461
b1158	pinE	0.945893	1.476		b1101	ptsG	0.968066	0.185569
b1159	mcrA	0.871093	0.334354		b1102	fhuE	0.863102
b1161	ycgX	0.89158	0.689399		b1109	ndh	0.966652	0.203913
b1162	bluR	0.827348	0.381009		b1110	ycfJ	0.913471	0.20316
b1163	bluF	0.876526			b1111	ycfQ	0.939359
b1168	ycgG	0.785656			b1112	bhsA	0.943197	1.03142
b1177	ycgJ	0.964917	0.75684		b1113	ldtC	0.960071	0.113922
b1178	pliG	0.980882	0.694557		b1114	mfd	0.825307	0.0318267
b1179	ycgL	0.962285	0.950571		b1127	pepT	0.944977	0.216875
b1180	ycgM	0.968156	0.422636		b1128	roxA	0.948325	0.237171
b1181	ycgN	0.931673	0.604159		b1133	mnmA	0.905089	0.0991026
b1182	hlyE	0.913261	0.897589		b1136	icd	0.970915
b1185	dsbB	0.938183	0.525504		b1139	lit	0.955118	0.297658
b1186	nhaB	0.942499			b1143	ymfI	0.959161	0.778087
b1187	fadR	0.865928	0.387368		b1144	ymfJ	0.951055	0.861184
b1188	ycgB	0.921025			b1145	cohE	0.9501	0.162528
b1191	cvrA	0.785755			b1158	pinE	0.886114	0.19767
b1192	ldcA	0.953467	0.304723		b1159	mcrA	0.870997	0.131543
b1193	emtA	0.945648	0.455838		b1160	iraM	0.956495	0.338601
b1194	ycgR	0.945881	0.379451		b1161	ycgX	0.8935
b1195	ymgE	0.944435	1.09652		b1162	bluR	0.906391	0.149872
b1196	ycgY	0.838465			b1163	bluF	0.936471
b1197	treA	0.961357	0.481852		b1168	ycgG	0.917748	0.071986
b1201	dhaR	0.894516			b1177	ycgJ	0.942754	0.721154
b1202	ycgV	0.815311			b1178	pliG	0.983286	0.661955
b1205	ychH	0.899088	1.00186		b1179	ycgL	0.966162	0.905122
b1206	dauA	0.887473			b1180	ycgM	0.966371	0.403191
b1216	chaA	0.900804			b1181	ycgN	0.948155	0.23746
b1219	ychN	0.950094	0.789001		b1182	hlyE	0.945537
b1220	ychO	0.874595			b1185	dsbB	0.96842
b1223	narK	0.752599			b1186	nhaB	0.907813	0.0711456
b1232	purU	0.937832	0.330781		b1187	fadR	0.93767	0.15237
b1233	ychJ	0.873297	0.608116		b1188	ycgB	0.892935	0.0715633
b1236	galU	0.962057			b1191	cvrA	0.73074	0.0631587
b1237	hns	0.928241	0.674376		b1192	ldcA	0.951247	0.290826
b1238	tdk	0.929519	0.451406		b1193	emtA	0.943708
b1241	adhE	0.966303			b1194	ycgR	0.92121
b1242	ychE	0.87871			b1195	ymgE	0.974282
b1250	kch	0.889498	0.22228		b1196	ycgY	0.965952	0.603415
b1251	yciI	0.962675	0.940937		b1197	treA	0.959107	0.0646093
b1252	tonB	0.88522			b1201	dhaR	0.840505	0.0571388
b1253	yciA	0.807907			b1202	ycgV	0.771915	0.0382519
b1256	ompW	0.938438	0.436547		b1205	ychH	0.965838
b1269	rluB	0.93054	0.318305		b1206	dauA	0.888885
b1272	sohB	0.936489			b1216	chaA	0.882073	0.0996427
b1273	yciN	0.906159	1.10963		b1219	ychN	0.951558	0.309906
b1274	topA	0.936862			b1220	ychO	0.882878	0.0786427
b1275	cysB	0.945769	0.839531		b1223	narK	0.718429	0.0788122
b1276	acnA	0.969127			b1232	purU	0.938892	0.315665
b1277	ribA	0.929088	0.472063		b1233	ychJ	0.915494	0.239012
b1278	pgpB	0.837175			b1236	galU	0.96296
b1283	osmB	0.97605	1.2776		b1237	hns	0.980507	0.264992
b1285	gmr	0.952313	0.140311		b1238	tdk	0.945755
b1286	rnb	0.965429	0.422804		b1241	adhE	0.951288
b1287	yciW	0.948065			b1242	ychE	0.936816	0.410657
b1288	fabI	0.959529	0.353448		b1250	kch	0.875661
b1289	ycjD	0.927877			b1251	yciI	0.981779	0.895979
b1295	ymjA	0.867714	1.13681		b1252	tonB	0.923427	0.15237
b1296	puuP	0.900148			b1253	yciA	0.843091	0.274954
b1297	puuA	0.950027			b1256	ompW	0.954037	0.416441
b1303	pspF	0.883198			b1269	rluB	0.966681	0.125236
b1319	ompG	0.735636	0.307754		b1272	sohB	0.957156	0.104482
b1320	ycjW	0.890555			b1273	yciN	0.965009	0.435344
b1324	tpx	0.982082	0.550429		b1274	topA	0.944834	0.0422273
b1325	ycjG	0.951459			b1275	cysB	0.954013	0.272929
b1327	ycjY	0.954294	0.888808		b1276	acnA	0.975869	0.274333
b1328	pgrR	0.852293			b1277	ribA	0.94436	0.185629
b1329	mppA	0.929623	0.17267		b1278	pgpB	0.918514
b1330	ynaI	0.927672			b1283	osmB	0.98849	1.2151
b1332	ynaJ	0.935375	1.08372		b1285	gmr	0.96245	0.133991
b1333	uspE	0.946287			b1286	rnb	0.950083	0.137522
b1334	fnr	0.889217	0.370369		b1287	yciW	0.876637
b1339	abgR	0.877924			b1288	fabI	0.96987	0.139045
b1340	smrA	0.937372	0.494702		b1289	ycjD	0.818712
b1341	ydaM	0.932982			b1295	ymjA	0.949295
b1342	ydaN	0.923028			b1296	puuP	0.933441
b1344	ttcA	0.928372			b1297	puuA	0.920742	0.187531
b1356	racR	0.727719			b1303	pspF	0.87991	0.112174
b1363	trkG	0.84781			b1319	ompG	0.677499	0.121089
b1370	insH1	0.921643			b1320	ycjW	0.851999	0.109816
b1376	uspF	0.935383	0.641745		b1324	tpx	0.966262	0.524864
b1379	hslJ	0.921131	0.659994		b1325	ycjG	0.936091
b1380	ldhA	0.939923	0.281615		b1327	ycjY	0.968256
b1384	feaR	0.764902			b1328	pgrR	0.874703	0.121896
b1385	feaB	0.893563			b1329	mppA	0.948105	0.0679719
b1386	tynA	0.861273	0.359746		b1330	ynaI	0.910652	0.106305
b1387	paaZ	0.890884	0.399855		b1332	ynaJ	0.955975	0.425219
b1406	ydbC	0.942335			b1333	uspE	0.942109	0.279817
b1407	ydbD	0.81143			b1334	fnr	0.881352	0.145693
b1412	azoR	0.974614	0.460359		b1339	abgR	0.915824	0.292746
b1413	hrpA	0.923974			b1340	smrA	0.943722
b1414	ydcF	0.945447	0.348147		b1341	ydaM	0.957502
b1415	aldA	0.96111			b1342	ydaN	0.951863	0.11149
b1418	cybB	0.958915	0.525504		b1344	ttcA	0.923664
b1419	ydcA	0.927753	1.60993		b1351	racC	0.944137	0.964152
b1420	mokB	0.311921			b1353	sieB	0.962755	0.544184
b1421	trg	0.885365			b1356	racR	0.721328	0.229993
b1422	ydcI	0.892444			b1363	trkG	0.823444
b1423	ydcJ	0.933383			b1370	insH1	0.806693
b1424	opgD	0.918689			b1376	uspF	0.970567	0.611738
b1426	ydcH	0.898491			b1379	hslJ	0.950892	0.259354
b1427	rimL	0.789396			b1380	ldhA	0.958126
b1428	ydcK	0.92786	0.284201		b1384	feaR	0.865137	0.121089
b1431	ydcL	0.955363	0.416942		b1385	feaB	0.861671
b1432	insQ	0.655096			b1386	tynA	0.875918	0.0482439
b1433	ydcO	0.891335	0.695918		b1387	paaZ	0.906434
b1434	ydcN	0.907041			b1406	ydbC	0.960263
b1435	ydcP	0.888488			b1407	ydbD	0.886567
b1436	yncJ	0.910989	1.21094		b1412	azoR	0.969996	0.181034
b1439	ydcR	0.906358	0.198092		b1413	hrpA	0.900199	0.0281083
b1444	patD	0.956137			b1414	ydcF	0.93337	0.136962
b1445	ydcX	0.920489	1.60993		b1415	aldA	0.965862	0.0761851
b1446	ydcY	0.953199	1.19535		b1418	cybB	0.942832	0.501141
b1449	curA	0.963745			b1419	ydcA	0.971629	1.52934
b1450	mcbR	0.850946	1.22963		b1420	mokB	0.436357	0.653015
b1451	yncD	0.949877			b1421	trg	0.87279	0.0668535
b1452	yncE	0.966421			b1422	ydcI	0.851025	0.11873
b1453	ansP	0.849312			b1423	ydcJ	0.965844	0.0816269
b1454	yncG	0.835642	0.451406		b1424	opgD	0.888714	0.0662479
b1461	pptA	0.947707	1.19535		b1426	ydcH	0.949949	0.487585
b1462	yddH	0.920535	0.489486		b1427	rimL	0.924356	0.20316
b1463	nhoA	0.945714	0.329606		b1428	ydcK	0.969342	0.27126
b1464	yddE	0.922386			b1431	ydcL	0.954584	0.397767
b1469	narU	0.857756			b1432	insQ	0.786646	0.0954801
b1473	yddG	0.880713			b1433	ydcO	0.850472	0.0932879
b1477	yddM	0.910192			b1434	ydcN	0.890817	0.204295
b1478	adhP	0.940361	0.809607		b1435	ydcP	0.931722	0.0559157
b1479	maeA	0.965323	0.481852		b1436	yncJ	0.919929
b1482	osmC	0.934807	0.646212		b1439	ydcR	0.918182
b1491	yddW	0.880288			b1444	patD	0.969338	0.515168
b1494	pqqL	0.946987			b1445	ydcX	0.897937	1.52934
b1498	ydeN	0.946351	0.48615		b1446	ydcY	0.973199	0.468832
b1501	ydeP	0.932612			b1449	curA	0.960104
b1502	ydeQ	0.87494	0.304723		b1450	mcbR	0.937084	0.164725
b1520	yneE	0.848341	0.304723		b1451	yncD	0.952503
b1521	uxaB	0.876619			b1452	yncE	0.934231	0.25057
b1522	yneF	0.775262			b1453	ansP	0.803829	0.0731377
b1525	sad	0.941413			b1454	yncG	0.971319
b1526	yneJ	0.936628			b1455	yncH	0.848354	1.24932
b1527	yneK	0.819854	0.733366		b1459	yncI	0.943486	0.252472
b1528	ydeA	0.87591			b1460	ydcC	0.83722	0.234042
b1529	marC	0.895292	0.418823		b1461	pptA	0.964907
b1533	eamA	0.940369			b1462	yddH	0.965527	0.466852
b1534	ydeE	0.909605	0.23464		b1463	nhoA	0.957596
b1535	dgcZ	0.809712			b1464	yddE	0.949627	0.297658
b1536	ydeI	0.963986	0.710503		b1469	narU	0.922278
b1537	ydeJ	0.917178	0.537678		b1473	yddG	0.927532	0.124384
b1538	dcp	0.974072	0.399855		b1477	yddM	0.945028	0.384935
b1539	ydfG	0.968193	0.373348		b1478	adhP	0.974344	0.263211
b1540	rspR	0.820742			b1479	maeA	0.950144
b1541	ydfZ	0.803762			b1482	osmC	0.979432	0.615986
b1542	ydfI	0.883684			b1491	yddW	0.867216	0.0831111
b1550	gnsB	0.958213	1.60993		b1494	pqqL	0.874568	0.039237
b1551	ynfN	0.810201	1.79689		b1497	ydeM	0.680796
b1552	cspI	0.844165	0.512771		b1498	ydeN	0.909883
b1557	cspB	0.843463	0.505616		b1501	ydeP	0.949
b1558	cspF	0.784418			b1502	ydeQ	0.867053	0.119898
b1561	rem	0.899257	1.10963		b1506	yneL	0.917097
b1565	ydfV	0.850927			b1520	yneE	0.812958	0.119898
b1566	flxA	0.911208	0.838907		b1521	uxaB	0.898712
b1570	dicA	0.89174	0.684318		b1522	yneF	0.76625	0.115724
b1582	ynfA	0.90454	0.854347		b1525	sad	0.935772
b1585	ynfC	0.939921	0.392278		b1526	yneJ	0.897035
b1586	ynfD	0.944512	0.913171		b1527	yneK	0.840916
b1592	clcB	0.850223			b1528	ydeA	0.858643	0.092113
b1595	ynfL	0.919425			b1529	marC	0.900568
b1596	ynfM	0.874988			b1533	eamA	0.86664
b1597	asr	0.94027	0.904277		b1534	ydeE	0.948298	0.0923456
b1598	ydgD	0.905882			b1535	dgcZ	0.904566
b1601	tqsA	0.762231			b1536	ydeI	0.982019	0.677114
b1604	ydgH	0.954009			b1537	ydeJ	0.976658	0.512728
b1607	ydgC	0.859153	0.831395		b1538	dcp	0.914123
b1610	tus	0.851866			b1539	ydfG	0.959247	0.356233
b1613	manA	0.956748			b1540	rspR	0.710746	0.159689
b1614	ydgA	0.9561			b1541	ydfZ	0.888798
b1618	uidR	0.855325			b1542	ydfI	0.881148	0.0750901
b1619	hdhA	0.968393	0.363126		b1550	gnsB	0.984921	1.52934
b1620	malI	0.866501			b1551	ynfN	0.950633	1.70581
b1623	add	0.921234			b1552	cspI	0.936044	0.515054
b1624	ydgJ	0.915268	0.267805		b1557	cspB	0.9485	0.507901
b1625	cnu	0.940903	1.29543		b1558	cspF	0.850459	0.515054
b1634	dtpA	0.798211			b1561	rem	0.88986
b1635	gstA	0.977705	0.460359		b1565	ydfV	0.929449	0.869627
b1639	mliC	0.896215	0.846557		b1566	flxA	0.955229
b1640	anmK	0.891238			b1570	dicA	0.946149	0.268889
b1641	slyB	0.953057	0.596397		b1582	ynfA	0.917504	0.335494
b1642	slyA	0.825278			b1585	ynfC	0.953931	0.37427
b1646	sodC	0.952363	0.534582		b1586	ynfD	0.974995
b1647	ydhF	0.949294			b1592	clcB	0.845599
b1648	ydhL	0.878327			b1595	ynfL	0.95274
b1651	gloA	0.980868	0.684318		b1596	ynfM	0.871797	0.0874853
b1654	grxD	0.939029	0.802643		b1597	asr	0.945943	0.861184
b1655	mepH	0.941029			b1598	ydgD	0.904783
b1656	sodB	0.982875	0.479376		b1601	tqsA	0.790669	0.105997
b1657	ydhP	0.921054			b1604	ydgH	0.950476
b1658	purR	0.921114	0.271724		b1607	ydgC	0.776306	0.326508
b1659	ydhB	0.928995			b1610	tus	0.914672
b1660	ydhC	0.805843			b1613	manA	0.918509	0.0932879
b1661	cfa	0.840801			b1614	ydgA	0.968998	0.176346
b1662	ribC	0.945804	0.434504		b1618	uidR	0.913898
b1663	mdtK	0.953527	0.202853		b1619	hdhA	0.935559	0.346492
b1664	ydhQ	0.953571			b1620	malI	0.905096	0.106615
b1667	ydhR	0.93623	0.913171		b1623	add	0.908904	0.265575
b1668	ydhS	0.930978	0.50979		b1624	ydgJ	0.868756	0.105386
b1675	ydhZ	0.831306			b1625	cnu	0.928081	1.23197
b1676	pykF	0.977279	0.57911		b1634	dtpA	0.908436	0.0729917
b1677	lpp	0.925161	1.18016		b1635	gstA	0.974939	0.439119
b1678	ldtE	0.973943			b1639	mliC	0.952709	0.806381
b1688	ydiK	0.948833			b1640	anmK	0.850239	0.0988348
b1696	ydiP	0.918118	0.305727		b1641	slyB	0.973442	0.568602
b1702	ppsA	0.971368	0.343862		b1642	slyA	0.864398	0.252199
b1703	ppsR	0.954183			b1646	sodC	0.975073	0.509781
b1704	aroH	0.936571	0.266269		b1647	ydhF	0.968122	0.122304
b1705	ydiE	0.785964	1.45821		b1648	ydhL	0.923557	0.457111
b1706	ydiU	0.899637			b1651	gloA	0.979532	0.65222
b1707	ydiV	0.821057	0.390627		b1654	grxD	0.972264	0.315249
b1708	nlpC	0.956573	0.600253		b1655	mepH	0.929466	0.134444
b1722	ydiY	0.941224	0.367437		b1656	sodB	0.987375	0.457227
b1723	pfkB	0.969853	0.880198		b1657	ydhP	0.904675	0.0937663
b1724	ydiZ	0.957073	0.960404		b1658	purR	0.887178	0.106927
b1725	yniA	0.930797			b1659	ydhB	0.885581
b1726	yniB	0.783682	0.519622		b1660	ydhC	0.904027	0.090517
b1727	yniC	0.900214	0.416942		b1661	cfa	0.913526	0.0954801
b1728	ydjM	0.753537			b1662	ribC	0.947987
b1729	ydjN	0.962151			b1663	mdtK	0.953107	0.193672
b1731	cedA	0.8023	1.1509		b1664	ydhQ	0.942587
b1732	katE	0.981426	0.361656		b1667	ydhR	0.982873	0.869627
b1739	osmE	0.977982	0.824016		b1668	ydhS	0.974207	0.165798
b1740	nadE	0.978653			b1675	ydhZ	0.913286	0.522412
b1741	cho	0.74266			b1676	pykF	0.974435	0.188327
b1742	ves	0.881053	0.484378		b1677	lpp	0.983113	0.462897
b1743	spy	0.863833	0.574262		b1678	ldtE	0.978772
b1749	xthA	0.956118	0.345555		b1688	ydiK	0.931955	0.239089
b1757	ynjE	0.894357			b1689	ydiL	0.930973	0.307301
b1758	ynjF	0.823958			b1690	ydiM	0.833565
b1759	nudG	0.953096	0.684318		b1696	ydiP	0.946605
b1760	ynjH	0.949568	1.02396		b1702	ppsA	0.930284
b1761	gdhA	0.983583	0.608863		b1703	ppsR	0.954267
b1762	ynjI	0.826869			b1704	aroH	0.925798	0.104782
b1766	sppA	0.892299			b1705	ydiE	0.896291	0.571388
b1769	ydjE	0.862457			b1706	ydiU	0.939519	0.0763442
b1770	ydjF	0.847855	0.367437		b1707	ydiV	0.912623
b1777	yeaC	0.940128	1.02396		b1708	nlpC	0.954309	0.235928
b1778	msrB	0.906725	0.674376		b1722	ydiY	0.954836
b1781	yeaE	0.94473			b1723	pfkB	0.972283	0.286135
b1782	mipA	0.964699			b1724	ydiZ	0.954454	0.914453
b1785	yeaI	0.826584	0.188825		b1725	yniA	0.830077	0.309066
b1786	yeaJ	0.885321			b1726	yniB	0.879992	0.204295
b1787	yeaK	0.906698	0.553712		b1727	yniC	0.842277	0.163986
b1788	yoaI	0.867304			b1728	ydjM	0.737795	0.185629
b1789	yeaL	0.920633	0.624478		b1729	ydjN	0.89532
b1790	yeaM	0.817092			b1730	ydjO	0.804084	0.136451
b1791	yeaN	0.88439			b1731	cedA	0.935247	0.451467
b1792	yeaO	0.941426	0.802643		b1732	katE	0.967997	0.0484998
b1793	yoaF	0.939074	1.09652		b1739	osmE	0.960421	0.784973
b1794	yeaP	0.835625			b1740	nadE	0.957263	0.321384
b1795	yeaQ	0.978725	1.12305		b1741	cho	0.788948	0.123543
b1798	leuE	0.82384	0.436547		b1742	ves	0.939906	0.190463
b1799	dmlR	0.904672	0.301752		b1743	spy	0.836646	0.547543
b1800	dmlA	0.929317			b1749	xthA	0.955762
b1803	yeaX	0.926347			b1757	ynjE	0.936643	0.0838735
b1804	rnd	0.874193			b1758	ynjF	0.888745	0.176661
b1808	yoaA	0.857377			b1759	nudG	0.920315
b1809	yoaB	0.970335	0.809643		b1760	ynjH	0.951521	0.974747
b1810	yoaC	0.930531	0.931496		b1761	gdhA	0.887793
b1811	yoaH	0.874065	1.55596		b1762	ynjI	0.6814	0.105386
b1814	sdaA	0.948954	0.204192		b1766	sppA	0.849216	0.0590773
b1815	yoaD	0.8622			b1769	ydjE	0.94144
b1816	yoaE	0.956317			b1770	ydjF	0.944936	0.144541
b1820	yobD	0.913444	2.49541		b1777	yeaC	0.976606	0.974747
b1821	mntP	0.947318	0.49208		b1778	msrB	0.948355
b1822	rlmA	0.916441	0.344274		b1781	yeaE	0.91935	0.311235
b1825	yebO	0.807205			b1782	mipA	0.973203	0.356233
b1826	mgrB	0.777557			b1785	yeaI	0.929623	0.074327
b1827	kdgR	0.93401	0.352108		b1786	yeaJ	0.92426	0.0735792
b1828	yebQ	0.852901			b1787	yeaK	0.93664	0.217672
b1829	htpX	0.971036			b1788	yoaI	0.928266	1.04482
b1832	msrC	0.945936	0.560397		b1789	yeaL	0.951572
b1835	rsmF	0.880346	0.193549		b1790	yeaM	0.866654	0.133463
b1836	yebV	0.964697	1.18016		b1791	yeaN	0.919922
b1837	yebW	0.729839			b1792	yeaO	0.981942	0.764672
b1838	pphA	0.814303			b1793	yoaF	0.952454
b1842	holE	0.93307	1.21094		b1794	yeaP	0.850107	0.106927
b1845	ptrB	0.91773	0.396943		b1795	yeaQ	0.988159	1.0687
b1846	yebE	0.905941	0.422636		b1798	leuE	0.921112
b1847	yebF	0.90391	0.782352		b1799	dmlR	0.954494
b1848	yebG	0.854109	0.960404		b1800	dmlA	0.936494
b1849	purT	0.977213			b1803	yeaX	0.908065	0.113568
b1852	zwf	0.956998	0.554375		b1804	rnd	0.934759
b1853	yebK	0.910221	0.320503		b1808	yoaA	0.841724	0.0574079
b1854	pykA	0.953157	0.567062		b1809	yoaB	0.968698
b1855	lpxM	0.870097			b1810	yoaC	0.914614
b1856	mepM	0.91273			b1811	yoaH	0.961524
b1857	znuA	0.877602			b1814	sdaA	0.939554	0.0803711
b1866	aspS	0.960492	0.461458		b1815	yoaD	0.830993	0.0686095
b1874	cutC	0.802746			b1816	yoaE	0.903125
b1875	yecM	0.909963			b1820	yobD	0.785687
b1876	argS	0.961823			b1821	mntP	0.920394
b1877	yecT	0.896082			b1822	rlmA	0.934509	0.328526
b1895	uspC	0.914942			b1825	yebO	0.912362	0.380926
b1902	ftnB	0.94178	0.553712		b1826	mgrB	0.94775	0.761851
b1904	yecR	0.917681	0.862283		b1827	kdgR	0.936182	0.138518
b1905	ftnA	0.968108	0.560397		b1828	yebQ	0.761298	0.0798447
b1906	yecH	0.830975			b1829	htpX	0.949421	0.301707
b1907	tyrP	0.933146			b1832	msrC	0.947619	0.220294
b1908	yecA	0.955991	0.418823		b1835	rsmF	0.790402	0.0761851
b1912	pgsA	0.877614	0.508243		b1836	yebV	0.987188	0.462897
b1915	yecF	0.86606			b1837	yebW	0.849327	0.571388
b1916	sdiA	0.905681	0.385758		b1838	pphA	0.790635	0.166981
b1923	fliC	0.97511	0.546593		b1842	holE	0.928511	1.15197
b1927	amyA	0.886829			b1845	ptrB	0.957767
b1928	yedD	0.960574	0.674376		b1846	yebE	0.935631	0.403191
b1931	yedK	0.846325	0.416942		b1847	yebF	0.97164	0.307301
b1932	yedL	0.942629	0.581456		b1848	yebG	0.953879	0.376999
b1936	intG	0.883573			b1849	purT	0.857184	0.0930505
b1937	fliE	0.940589	0.886998		b1852	zwf	0.953859
b1951	rcsA	0.94414	0.447058		b1853	yebK	0.952156
b1952	dsrB	0.89429	1.48147		b1854	pykA	0.965628
b1953	yodD	0.944164	1.22695		b1855	lpxM	0.896828	0.112867
b1955	yedP	0.942636	0.341739		b1856	mepM	0.939881
b1956	yedQ	0.889053			b1857	znuA	0.84856
b1957	yodC	0.955642			b1862	yebB	0.855176
b1958	yedI	0.933793			b1866	aspS	0.960148	0.0618762
b1959	yedA	0.744357			b1874	cutC	0.783447	0.146863
b1967	hchA	0.97994	0.960874		b1875	yecM	0.918092
b1970	hiuH	0.938017	0.674376		b1876	argS	0.950733
b1973	zinT	0.88009			b1877	yecT	0.888918	0.224349
b1974	yodB	0.949297	0.525504		b1895	uspC	0.911177
b1976	mtfA	0.917978	0.349457		b1902	ftnB	0.952902	0.527988
b1978	yeeJ	0.903472			b1904	yecR	0.901693	0.338601
b1981	shiA	0.886145			b1905	ftnA	0.95008	0.534349
b1982	amn	0.982646	0.562382		b1906	yecH	0.905442	0.457111
b1983	yeeN	0.968592	0.388991		b1907	tyrP	0.856633
b1985	yeeO	0.878757			b1908	yecA	0.95557	0.164725
b1987	cbl	0.947777	0.293176		b1912	pgsA	0.961194	0.48471
b1988	nac	0.931926	0.303727		b1915	yecF	0.922258	0.487585
b1990	ldtA	0.917231	0.298838		b1916	sdiA	0.926725	0.151738
b1994	insH1	0.853208			b1923	fliC	0.941701
b1999	yeeP	0.8346	1.48404		b1927	amyA	0.926986
b2000	flu	0.985491	0.366431		b1928	yedD	0.978432	0.264992
b2007	yeeX	0.931302	0.846557		b1931	yedK	0.9784
b2008	yeeA	0.849801			b1932	yedL	0.972184
b2009	sbmC	0.918132	0.588831		b1936	intG	0.763393
b2010	dacD	0.871659			b1937	fliE	0.911393	0.348275
b2011	sbcB	0.92353			b1951	rcsA	0.840989
b2014	plaP	0.962077			b1952	dsrB	0.967275	0.580458
b2015	yeeY	0.934684			b1953	yodD	0.985994	0.481169
b2016	yeeZ	0.930981			b1955	yedP	0.957804	0.32611
b2027	wzzB	0.891251			b1956	yedQ	0.881445	0.0647237
b2028	ugd	0.86762	0.701289		b1957	yodC	0.965274
b2029	gnd	0.981174	0.581581		b1958	yedI	0.942011	0.119506
b2042	wcaN	0.958426	0.311889		b1959	yedA	0.868004
b2063	yegH	0.954494	0.516553		b1967	hchA	0.98495
b2064	asmA	0.927735			b1970	hiuH	0.938825	0.642768
b2067	yegE	0.808968			b1973	zinT	0.934093
b2068	alkA	0.895985	0.32844		b1974	yodB	0.982528	0.501141
b2069	yegD	0.966152			b1976	mtfA	0.944712
b2070	yegI	0.884688			b1978	yeeJ	0.89872	0.0155018
b2071	yegJ	0.859487			b1981	shiA	0.867074	0.0833004
b2080	yegP	0.972825	0.838907		b1982	amn	0.936743
b2081	yegQ	0.968787			b1983	yeeN	0.9411	0.153008
b2082	ogrK	0.921239	1.2776		b1985	yeeO	0.930002	0.0737275
b2086	yegS	0.871129	0.309808		b1987	cbl	0.948791
b2097	fbaB	0.969305	0.777285		b1988	nac	0.922742
b2101	yegW	0.878257			b1990	ldtA	0.930557
b2102	yegX	0.843638			b1994	insH1	0.920395	0.261658
b2105	rcnR	0.769013			b1999	yeeP	0.880359	0.198744
b2112	yehE	0.932588	0.991165		b2000	flu	0.961088	0.343242
b2113	mrp	0.868698	0.251143		b2007	yeeX	0.969899	0.806381
b2114	metG	0.95837	0.402215		b2008	yeeA	0.953869	0.25128
b2123	yehR	0.860877	0.604159		b2009	sbmC	0.952914	0.561405
b2124	yehS	0.85969			b2010	dacD	0.910032	0.0940074
b2127	mlrA	0.874823			b2011	sbcB	0.930054	0.0768253
b2132	bglX	0.933987			b2014	plaP	0.913813
b2133	dld	0.979289	0.476795		b2015	yeeY	0.933594
b2134	pbpG	0.934036	0.298838		b2016	yeeZ	0.936901
b2135	yohC	0.90576	0.474476		b2027	wzzB	0.926709
b2136	yohD	0.838595			b2028	ugd	0.802487	0.0940074
b2137	yohF	0.94487	0.365989		b2029	gnd	0.966865	0.18913
b2139	mdtQ	0.871427			b2042	wcaN	0.974095
b2140	dusC	0.936181			b2063	yegH	0.933643
b2143	cdd	0.893622	0.315065		b2064	asmA	0.910845
b2151	galS	0.880833	0.267805		b2067	yegE	0.712626	0.0330641
b2154	yeiG	0.963092			b2068	alkA	0.924451	0.313434
b2155	cirA	0.951371	0.4107		b2069	yegD	0.933403
b2156	lysP	0.942382			b2070	yegI	0.780471
b2157	yeiE	0.872914			b2071	yegJ	0.964304	0.575987
b2158	yeiH	0.913033			b2080	yegP	0.989378	0.799117
b2159	nfo	0.94619			b2081	yegQ	0.969481	0.195379
b2160	yeiI	0.933598			b2082	ogrK	0.96418
b2161	nupX	0.883673			b2086	yegS	0.795568	0.121896
b2162	rihB	0.841176			b2097	fbaB	0.939236	0.252712
b2164	psuT	0.811459			b2101	yegW	0.903244	0.146863
b2170	setB	0.824039			b2102	yegX	0.907437	0.133952
b2171	yeiP	0.951029	0.486918		b2105	rcnR	0.903155	0.401856
b2172	yeiQ	0.854835			b2112	yehE	0.964457	0.943638
b2175	mepS	0.797433	0.49208		b2113	mrp	0.926519	0.0988348
b2176	rtn	0.809548			b2114	metG	0.917155	0.0539364
b2181	yejG	0.915399	0.809643		b2123	yehR	0.931242	0.23746
b2182	bcr	0.909193	0.234048		b2124	yehS	0.920711	0.232923
b2183	rsuA	0.862996	0.400744		b2127	mlrA	0.886069	0.149872
b2184	yejH	0.870032			b2132	bglX	0.928945
b2185	rplY	0.970031	0.980695		b2133	dld	0.943048	0.0639316
b2186	yejK	0.965888			b2134	pbpG	0.883462
b2190	yejO	0.894697			b2135	yohC	0.951573	0.452561
b2193	narP	0.895532	0.430475		b2136	yohD	0.900078	0.189476
b2209	eco	0.949401	0.570732		b2137	yohF	0.955474
b2210	mqo	0.95917	0.496782		b2139	mdtQ	0.888025
b2211	yojI	0.929523			b2140	dusC	0.927604	0.115724
b2214	apbE	0.876003			b2143	cdd	0.95617
b2215	ompC	0.980302	0.741345		b2151	galS	0.946586	0.105386
b2218	rcsC	0.904417			b2154	yeiG	0.948057
b2231	gyrA	0.861428			b2155	cirA	0.742568	0.0550736
b2232	ubiG	0.857867	0.385758		b2156	lysP	0.856813	0.0746303
b2233	yfaL	0.917173	0.217938		b2157	yeiE	0.933976
b2237	inaA	0.90148	0.428488		b2158	yeiH	0.831019
b2249	yfaY	0.951347			b2159	nfo	0.94141	0.127863
b2250	yfaZ	0.949095	0.51387		b2160	yeiI	0.890922	0.244358
b2251	nudI	0.865031	0.655335		b2161	nupX	0.872661
b2252	ais	0.931765	0.462653		b2162	rihB	0.875526
b2259	pmrD	0.76432			b2163	yeiL	0.94538	0.166222
b2266	elaB	0.970951	0.913171		b2164	psuT	0.711321
b2267	elaA	0.938641			b2170	setB	0.867858
b2268	rbn	0.936919			b2171	yeiP	0.939932	0.19146
b2269	elaD	0.863567	0.67523		b2172	yeiQ	0.944954	0.074783
b2270	yfbK	0.849605			b2175	mepS	0.912225	0.193486
b2272	yfbM	0.923336	0.553712		b2176	rtn	0.905754	0.0704602
b2273	yfbN	0.891007	0.388991		b2181	yejG	0.970458	0.31799
b2274	yfbO	0.947314	0.659994		b2182	bcr	0.82753
b2275	yfbP	0.885232			b2183	rsuA	0.921129	0.157624
b2289	lrhA	0.857706			b2184	yejH	0.896865
b2292	yfbS	0.83618			b2185	rplY	0.993768	0.384935
b2295	yfbV	0.907538			b2186	yejK	0.945562
b2298	yfcC	0.795492			b2190	yejO	0.877354	0.0289387
b2299	yfcD	0.969029			b2193	narP	0.91631	0.1693
b2300	yfcE	0.938477			b2209	eco	0.904471
b2301	yfcF	0.915021			b2210	mqo	0.884186	0.06661
b2302	yfcG	0.950671	0.430475		b2211	yojI	0.930204	0.0667315
b2305	yfcI	0.945272	0.312941		b2214	apbE	0.934011	0.103889
b2316	accD	0.911461	0.304723		b2215	ompC	0.979475
b2321	flk	0.871177			b2218	rcsC	0.906679
b2322	yfcJ	0.928962			b2231	gyrA	0.870307	0.0417453
b2323	fabB	0.96213	0.228293		b2232	ubiG	0.85326	0.151738
b2324	mnmC	0.939927			b2233	yfaL	0.896028
b2331	smrB	0.907529	0.505476		b2237	inaA	0.932036	0.16852
b2340	sixA	0.933863	0.574262		b2238	yfaH	0.936603
b2343	yfcZ	0.778294	0.382772		b2249	yfaY	0.952155
b2344	fadL	0.969701			b2250	yfaZ	0.857811	0.202038
b2345	yfdF	0.921989			b2251	nudI	0.946123
b2346	mlaA	0.937404	0.368897		b2252	ais	0.951276	0.441303
b2347	yfdC	0.930233			b2259	pmrD	0.867193	0.410886
b2349	intS	0.893492			b2266	elaB	0.977365	0.869627
b2353	tfaS	0.917006			b2267	elaA	0.901659	0.575987
b2364	dsdC	0.907436	0.297879		b2268	rbn	0.956583
b2371	yfdE	0.896488	0.714152		b2269	elaD	0.93245	0.219559
b2372	yfdV	0.762396	0.866211		b2270	yfbK	0.856984
b2373	oxc	0.886548			b2271	yfbL	0.951472
b2374	frc	0.93467	0.654163		b2272	yfbM	0.939827	0.527988
b2375	yfdX	0.961581			b2273	yfbN	0.931714	0.371138
b2377	yfdY	0.922377	1.1509		b2274	yfbO	0.839137
b2378	lpxP	0.888144	0.302736		b2275	yfbP	0.90741
b2379	alaC	0.948896	0.224974		b2289	lrhA	0.898328	0.116833
b2388	glk	0.934764	0.288619		b2292	yfbS	0.834655
b2389	yfeO	0.899135			b2295	yfbV	0.925138
b2390	ypeC	0.926224	0.854347		b2298	yfcC	0.67513	0.0721279
b2392	mntH	0.886338			b2299	yfcD	0.968826	0.490066
b2393	nupC	0.954339			b2300	yfcE	0.95303	0.47947
b2395	yfeA	0.850975			b2301	yfcF	0.904988
b2400	gltX	0.947571			b2302	yfcG	0.96457
b2405	xapR	0.825056	0.315065		b2305	yfcI	0.966753
b2408	yfeN	0.884707			b2316	accD	0.950518	0.119898
b2409	yfeR	0.935471			b2321	flk	0.896994	0.110147
b2410	yfeH	0.843043			b2322	yfcJ	0.910979	0.0930505
b2412	zipA	0.91895			b2323	fabB	0.948371	0.0898498
b2413	cysZ	0.922846			b2324	mnmC	0.942811	0.132589
b2414	cysK	0.979572	0.842125		b2331	smrB	0.908312	0.198744
b2418	pdxK	0.977726			b2339	yfcV	0.888891	0.471819
b2426	ucpA	0.919181	0.352108		b2340	sixA	0.949378
b2427	murR	0.94781			b2343	yfcZ	0.965777	0.384935
b2442	intZ	0.929557			b2344	fadL	0.97087
b2443	yffL	0.924212	0.434504		b2345	yfdF	0.94121	0.25128
b2450	yffS	0.968218			b2346	mlaA	0.964672	0.145115
b2463	maeB	0.966123			b2347	yfdC	0.895469
b2466	ypfG	0.888805			b2349	intS	0.892776
b2467	nudK	0.874119	0.484378		b2353	tfaS	0.790887
b2468	aegA	0.933205			b2364	dsdC	0.906815
b2469	narQ	0.897558			b2371	yfdE	0.918305
b2470	acrD	0.949963			b2372	yfdV	0.867588
b2473	ypfH	0.94372	0.399022		b2373	oxc	0.888434
b2476	purC	0.956463	0.390627		b2374	frc	0.860155
b2479	gcvR	0.94069	0.486918		b2375	yfdX	0.949876	0.418405
b2480	bcp	0.946582	0.59259		b2376	ypdI	0.883351
b2493	yfgO	0.941813			b2377	yfdY	0.924479	1.09509
b2496	hda	0.776983			b2378	lpxP	0.946642
b2503	yfgF	0.744935			b2379	alaC	0.933402
b2504	yfgG	0.882381	0.569149		b2388	glk	0.932538
b2509	xseA	0.812315			b2389	yfeO	0.956204
b2510	yfgJ	0.962792			b2390	ypeC	0.919424	0.335494
b2513	yfgM	0.938651			b2392	mntH	0.945693
b2514	hisS	0.861846			b2393	nupC	0.923924	0.0911942
b2516	rodZ	0.86536			b2395	yfeA	0.873561
b2517	rlmN	0.946398			b2400	gltX	0.956233
b2518	ndk	0.953505	0.646212		b2405	xapR	0.898919	0.123962
b2521	sseA	0.915682	0.329606		b2408	yfeN	0.91019	0.143407
b2522	sseB	0.94386			b2409	yfeR	0.911569
b2523	pepB	0.986717	0.637337		b2410	yfeH	0.93662	0.266372
b2532	trmJ	0.899432	0.376375		b2412	zipA	0.944346
b2533	suhB	0.861925	0.346846		b2413	cysZ	0.943449	0.143972
b2534	yfhR	0.872523			b2414	cysK	0.97194	0.273771
b2535	csiE	0.870541			b2418	pdxK	0.920545	0.312331
b2536	hcaT	0.926044			b2426	ucpA	0.936538	0.138518
b2543	yphA	0.916105	0.659994		b2427	murR	0.893768	0.127863
b2549	yphG	0.893087			b2442	intZ	0.903904
b2550	yphH	0.892531	0.23346		b2443	yffL	0.935236
b2551	glyA	0.975063	0.652597		b2450	yffS	0.981258	0.328526
b2552	hmp	0.974179	0.687146		b2463	maeB	0.95286
b2555	yfhG	0.892765			b2466	ypfG	0.563788
b2556	glrK	0.838104			b2467	nudK	0.93871	0.461989
b2557	purL	0.963351			b2468	aegA	0.914565
b2558	mltF	0.789801			b2469	narQ	0.916905	0.0644954
b2561	yfhH	0.885462	0.32844		b2470	acrD	0.905145
b2562	yfhL	0.820233			b2473	ypfH	0.953988
b2574	nadB	0.93017	0.504133		b2476	purC	0.883125	0.153651
b2575	trmN	0.91619			b2479	gcvR	0.888433	0.19146
b2576	srmB	0.936432			b2480	bcp	0.943328	0.232923
b2577	yfiE	0.874216			b2493	yfgO	0.939971	0.25057
b2578	eamB	0.760457			b2496	hda	0.621816	0.156277
b2579	grcA	0.932293	0.727199		b2503	yfgF	0.800764	0.0488889
b2580	ung	0.95866	0.404234		b2504	yfgG	0.913801	0.571388
b2581	yfiF	0.935607			b2509	xseA	0.811358	0.0800194
b2582	trxC	0.956768	0.664719		b2510	yfgJ	0.950841	1.23197
b2585	pssA	0.926425	0.205548		b2513	yfgM	0.933863	0.428512
b2586	yfiM	0.871284	2.53159		b2514	hisS	0.857115	0.0860444
b2587	kgtP	0.874752			b2516	rodZ	0.94223	0.108192
b2592	clpB	0.968074	0.317802		b2517	rlmN	0.959926	0.230395
b2595	bamD	0.904665	0.377907		b2518	ndk	0.9737	0.25395
b2597	raiA	0.922592	0.816766		b2521	sseA	0.963292
b2602	yfiL	0.888827	0.763061		b2522	sseB	0.915354
b2610	ffh	0.878124			b2523	pepB	0.941706	0.571741
b2611	ypjD	0.884774			b2532	trmJ	0.944522
b2614	grpE	0.938412	0.469675		b2533	suhB	0.81632	0.136451
b2615	nadK	0.897351	0.317218		b2534	yfhR	0.765524	0.311235
b2616	recN	0.808955			b2535	csiE	0.94707	0.0856414
b2617	bamE	0.94311			b2536	hcaT	0.951107	0.233426
b2620	smpB	0.848467	0.577837		b2537	hcaR	0.965878	0.29866
b2622	intA	0.929443			b2543	yphA	0.958895	0.629092
b2623	yfjH	0.839809	0.291336		b2549	yphG	0.881225
b2624	alpA	0.945871	1.31376		b2550	yphH	0.928514	0.0918816
b2626	yfjJ	0.900706	0.444916		b2551	glyA	0.973279	0.212206
b2629	yfjM	0.874199			b2552	hmp	0.945158
b2642	yfjW	0.965481			b2555	yfhG	0.89095	0.153651
b2647	ypjA	0.891114			b2556	glrK	0.829184	0.0768253
b2664	csiR	0.928845			b2557	purL	0.671803
b2665	ygaU	0.970783	0.620306		b2558	mltF	0.914405	0.0704602
b2666	yqaE	0.908732	1.76277		b2561	yfhH	0.940459	0.313434
b2669	stpA	0.972146	0.689399		b2562	yfhL	0.91616
b2670	alaE	0.90302			b2574	nadB	0.871441	0.0675949
b2671	ygaC	0.883691	0.809643		b2575	trmN	0.85561	0.148654
b2672	ygaM	0.954981	0.846557		b2576	srmB	0.933476
b2687	luxS	0.946113	0.54081		b2577	yfiE	0.826709	0.124384
b2688	gshA	0.911227			b2578	eamB	0.764135	0.186576
b2696	csrA	0.92579	1.5055		b2579	grcA	0.974376	0.285694
b2697	alaS	0.956791	0.310914		b2580	ung	0.899957	0.158995
b2700	pncC	0.944349			b2581	yfiF	0.90252	0.256364
b2701	mltB	0.950751			b2582	trxC	0.966837
b2709	norR	0.953082			b2585	pssA	0.95331
b2714	ascG	0.93789	0.27576		b2586	yfiM	0.506096	0.338601
b2732	ygbA	0.770384	0.789001		b2587	kgtP	0.917587	0.0844547
b2733	mutS	0.922127			b2592	clpB	0.927103
b2734	pphB	0.809311			b2595	bamD	0.864463	0.148654
b2735	ygbI	0.823352	0.363126		b2597	raiA	0.697724	0.778087
b2740	ygbN	0.781388			b2602	yfiL	0.976818	0.727065
b2745	truD	0.94713			b2610	ffh	0.915409	0.0805482
b2748	ftsB	0.806366			b2611	ypjD	0.911637	0.138518
b2749	ygbE	0.823941			b2614	grpE	0.956569	0.184691
b2753	iap	0.930315			b2615	nadK	0.940037
b2761	ygcB	0.855946			b2616	recN	0.906535
b2765	queD	0.929996	0.763061		b2617	bamE	0.952561	0.32078
b2771	ygcS	0.847065			b2620	smpB	0.939758	0.227136
b2777	queE	0.84338	0.415078		b2622	intA	0.93469	0.0883306
b2785	rlmD	0.900006	0.214079		b2623	yfjH	0.934435
b2786	barA	0.846285			b2624	alpA	0.925511	0.515054
b2793	syd	0.7564			b2625	yfjI	0.912948
b2794	queF	0.929661	0.32844		b2626	yfjJ	0.361224	0.174971
b2795	ygdH	0.942317			b2629	yfjM	0.907648
b2798	ygdG	0.85976	0.368897		b2642	yfjW	0.860888
b2806	rlmM	0.939756			b2647	ypjA	0.878433
b2807	ygdD	0.94385	0.705107		b2648	pinH	0.87472	0.457111
b2808	gcvA	0.848434			b2650	ypjC	0.732862
b2809	ygdI	0.932409	1.22695		b2664	csiR	0.945895
b2812	tcdA	0.902885	0.345555		b2665	ygaU	0.986509	0.591346
b2813	mltA	0.904239			b2666	yqaE	0.881038	1.67362
b2817	amiC	0.860799			b2669	stpA	0.930129	0.27088
b2818	argA	0.970276			b2670	alaE	0.956853	0.243792
b2831	mutH	0.769636			b2671	ygaC	0.971544
b2832	ygdQ	0.940745	0.390627		b2672	ygaM	0.959661
b2833	ygdR	0.8518			b2687	luxS	0.969573	0.515709
b2834	tas	0.962803			b2688	gshA	0.872067
b2837	galR	0.909427	0.270143		b2696	csrA	0.97058
b2838	lysA	0.976678			b2697	alaS	0.874968	0.0416977
b2839	lysR	0.873013			b2700	pncC	0.94983
b2840	ygeA	0.961581			b2701	mltB	0.971363	0.245033
b2841	araE	0.852817			b2709	norR	0.940017
b2842	kduD	0.94481			b2714	ascG	0.922158	0.108513
b2843	kduI	0.842178			b2732	ygbA	0.920444	0.309906
b2844	yqeF	0.928025	0.235832		b2733	mutS	0.873376	0.0428207
b2845	yqeG	0.907561	0.226621		b2734	pphB	0.75488	0.166981
b2863	ygeQ	0.766728			b2735	ygbI	0.828078	0.142847
b2865	ygeR	0.804309			b2740	ygbN	0.853821	0.0803711
b2869	ygeV	0.826488			b2745	truD	0.923885	0.104482
b2870	ygeW	0.849076			b2748	ftsB	0.91759	0.351624
b2871	ygeX	0.880351			b2749	ygbE	0.913122	0.338601
b2872	ygeY	0.876677	0.67523		b2753	iap	0.934309
b2873	hyuA	0.878046			b2761	ygcB	0.915222
b2874	yqeA	0.823459			b2765	queD	0.971986	0.727065
b2875	yqeB	0.918388			b2771	ygcS	0.867376	0.081993
b2876	yqeC	0.829028			b2774	ygcW	0.928317	0.139576
b2877	mocA	0.875551			b2777	queE	0.892569	0.163254
b2889	idi	0.833529	0.508243		b2778	ygcG	0.85428	0.125666
b2895	fldB	0.915805	0.534582		b2785	rlmD	0.927466	0.0842601
b2898	ygfZ	0.963722	0.284201		b2786	barA	0.897962	0.039792
b2899	yqfA	0.810904			b2793	syd	0.892458	0.200928
b2900	yqfB	0.940591	0.895554		b2794	queF	0.933439	0.129219
b2901	bglA	0.963479	0.568244		b2795	ygdH	0.961761	0.0803711
b2902	ygfF	0.95384			b2798	ygdG	0.915999	0.145115
b2910	zapA	0.635814			b2806	rlmM	0.906658	0.241695
b2913	serA	0.977456	0.66372		b2807	ygdD	0.954275	0.671985
b2914	rpiA	0.964665	0.422636		b2808	gcvA	0.899811
b2915	yqfE	0.767722	0.870366		b2809	ygdI	0.902585	0.481169
b2916	argP	0.873893	0.311889		b2812	tcdA	0.841431	0.135944
b2921	ygfI	0.854721			b2813	mltA	0.863132	0.0999149
b2922	yggE	0.963308	0.376375		b2817	amiC	0.845597	0.0874853
b2923	argO	0.953236	0.43861		b2818	argA	0.779174
b2924	mscS	0.955714			b2831	mutH	0.852309	0.158995
b2935	tktA	0.971362	0.4107		b2832	ygdQ	0.963	0.153651
b2936	loiP	0.956136			b2833	ygdR	0.967573	0.500943
b2939	yqgB	0.92654			b2834	tas	0.952129
b2940	yqgC	0.692086			b2837	galR	0.902573	0.106305
b2942	metK	0.96165			b2838	lysA	0.866091	0.0868619
b2943	galP	0.912559			b2839	lysR	0.931235	0.117208
b2944	yggI	0.952458			b2840	ygeA	0.916674
b2945	endA	0.900883	0.393942		b2841	araE	0.888616	0.0773126
b2950	yggR	0.943054			b2842	kduD	0.899199
b2956	yggM	0.887867			b2843	kduI	0.850973
b2957	ansB	0.923162			b2844	yqeF	0.942108
b2958	yggN	0.949178			b2845	yqeG	0.775316	0.0891923
b2965	speC	0.918702			b2846	yqeH	0.818302
b2966	yqgA	0.784323			b2852	ygeH	0.858864	0.0796707
b2971	yghG	0.958533	0.67931		b2853	ygeI	0.956923	1.2151
b2972	pppA	0.699859			b2863	ygeQ	0.854979
b2980	glcC	0.825374			b2865	ygeR	0.832709	0.145115
b2981	yghO	0.823944			b2869	ygeV	0.925357	0.0616676
b2983	yghQ	0.822473			b2870	ygeW	0.939051
b2987	pitB	0.913297	0.545499		b2871	ygeX	0.92939
b2988	gss	0.926288	0.439862		b2872	ygeY	0.951421	0.605705
b2989	yghU	0.941127	0.321613		b2873	hyuA	0.921006	0.0791534
b2998	yghW	0.956278	0.970443		b2874	yqeA	0.730667
b3001	gpr	0.931967	0.786253		b2875	yqeB	0.951662	0.163657
b3002	yqhA	0.894271			b2876	yqeC	0.92779	0.142291
b3003	yghA	0.952651	0.925004		b2877	mocA	0.950739	0.189476
b3008	metC	0.974395	0.688882		b2888	uacT	0.94595	0.0757119
b3009	yghB	0.799577			b2889	idi	0.916771	0.19983
b3010	yqhC	0.923561			b2895	fldB	0.938823	0.210166
b3013	yqhG	0.883795			b2898	ygfZ	0.949956
b3014	yqhH	0.948294	1.08372		b2899	yqfA	0.936267	0.166222
b3017	ftsP	0.945629			b2900	yqfB	0.947222	0.852903
b3018	plsC	0.930555			b2901	bglA	0.948505
b3019	parC	0.903898			b2902	ygfF	0.94846	0.147455
b3020	ygiS	0.918023	0.508839		b2910	zapA	0.797984	0.332444
b3023	ygiV	0.916184	0.577837		b2913	serA	0.914642
b3024	ygiW	0.973493	0.710503		b2914	rpiA	0.945143
b3028	mdaB	0.960112	0.479376		b2915	yqfE	0.754251
b3029	ygiN	0.938681	0.886998		b2916	argP	0.843712	0.122714
b3039	ygiD	0.880479			b2921	ygfI	0.877235
b3040	zupT	0.89434			b2922	yggE	0.942672
b3042	yqiC	0.92501	0.960404		b2923	argO	0.949122
b3043	ygiL	0.892217	0.505476		b2924	mscS	0.930723
b3049	glgS	0.900591	1.39259		b2935	tktA	0.939779	0.0550736
b3052	hldE	0.925019			b2936	loiP	0.969957	0.350601
b3057	bacA	0.950441			b2939	yqgB	0.962017	2.01595
b3058	folB	0.954533	0.75684		b2940	yqgC	0.778628	0.507901
b3059	plsY	0.806905			b2942	metK	0.857727
b3060	ttdR	0.710647			b2943	galP	0.874038	0.0786427
b3064	tsaD	0.928084	0.274943		b2944	yggI	0.947599	0.220294
b3068	mug	0.936946	0.550429		b2945	endA	0.927951
b3070	yqjH	0.956832	0.364551		b2950	yggR	0.888597
b3071	yqjI	0.979385	0.447058		b2956	yggM	0.849412	0.108836
b3072	aer	0.901717			b2957	ansB	0.95538	0.25416
b3073	patA	0.957912	0.592968		b2958	yggN	0.939721	0.15237
b3075	ebgR	0.892857			b2965	speC	0.908812	0.0513608
b3081	fadH	0.855326			b2966	yqgA	0.908886	0.154953
b3084	rlmG	0.923813	0.245174		b2970	yghF	0.904945
b3085	ygjP	0.903077			b2971	yghG	0.917104	0.64746
b3086	ygjQ	0.930081	0.402482		b2972	pppA	0.763177	0.13544
b3087	ygjR	0.929005			b2980	glcC	0.863946
b3088	alx	0.826875			b2981	yghO	0.803817	0.0996427
b3089	sstT	0.944532			b2983	yghQ	0.808707	0.249163
b3090	ygjV	0.886162			b2986	yghT	0.817097
b3093	exuT	0.832091			b2987	pitB	0.839843	0.177404
b3094	exuR	0.81597			b2988	gss	0.916116	0.058982
b3101	yqjF	0.931178			b2989	yghU	0.926772
b3102	yqjG	0.936907	0.282472		b2998	yghW	0.959515	0.923979
b3103	yhaH	0.964638	0.763061		b3001	gpr	0.971408	0.255625
b3105	yhaJ	0.929227	0.310845		b3002	yqhA	0.949841	0.221629
b3128	garD	0.87985			b3003	yghA	0.95085	0.300685
b3131	agaR	0.879667			b3008	metC	0.952953
b3142	yraH	0.857142			b3009	yghB	0.913494	0.166222
b3146	rsmI	0.888727	0.323857		b3010	yqhC	0.96872	0.278063
b3147	lpoA	0.889646			b3013	yqhG	0.786083
b3148	yraN	0.92485			b3014	yqhH	0.922593	0.425219
b3149	diaA	0.908042	0.472063		b3017	ftsP	0.921807	0.0776409
b3150	yraP	0.953187	0.484378		b3018	plsC	0.933181	0.360577
b3151	yraQ	0.936885			b3019	parC	0.857222	0.0485642
b3152	yraR	0.957005	0.43861		b3020	ygiS	0.898061	0.0682255
b3153	yhbO	0.929339	0.537678		b3023	ygiV	0.884228	0.550944
b3154	yhbP	0.890849			b3024	ygiW	0.96886	0.677114
b3155	yhbQ	0.845565			b3027	ygiZ	0.739209	0.799117
b3160	yhbW	0.965645			b3028	mdaB	0.926556
b3161	mtr	0.893305			b3029	ygiN	0.942978	0.348275
b3163	nlpI	0.548615			b3039	ygiD	0.920012	0.139045
b3172	argG	0.979559	0.608863		b3040	zupT	0.951655	0.14174
b3173	yhbX	0.849732			b3042	yqiC	0.974668	0.376999
b3180	yhbY	0.820121	0.371015		b3043	ygiL	0.865955
b3181	greA	0.940366	0.58512		b3049	glgS	0.966163	1.32391
b3182	dacB	0.916073	0.19436		b3052	hldE	0.933636	0.0765039
b3187	ispB	0.930293			b3057	bacA	0.922937
b3188	sfsB	0.934054			b3058	folB	0.965883
b3207	yrbL	0.917685	0.440692		b3059	plsY	0.869771	0.177519
b3210	arcB	0.936455			b3060	ttdR	0.912941	0.117585
b3211	yhcC	0.914199			b3064	tsaD	0.956231
b3220	yhcG	0.696159			b3068	mug	0.950257	0.524864
b3226	nanR	0.825856	0.352108		b3070	yqjH	0.868789	0.143407
b3227	dcuD	0.84561			b3071	yqjI	0.959134
b3232	zapE	0.868567	0.247132		b3072	aer	0.932732	0.0721279
b3233	yhcB	0.906641	0.699792		b3073	patA	0.884879
b3236	mdh	0.97828			b3074	ygjH	0.960282	0.329449
b3237	argR	0.875868			b3075	ebgR	0.903333	0.11149
b3238	yhcN	0.966072	1.059		b3078	ygjI	0.82895
b3239	yhcO	0.861169	1.02396		b3081	fadH	0.933405
b3243	aaeR	0.899717			b3084	rlmG	0.904132	0.234042
b3244	tldD	0.913573			b3085	ygjP	0.953701	0.217672
b3252	csrD	0.897467			b3086	ygjQ	0.89564
b3253	acuI	0.935323	0.285952		b3087	ygjR	0.937184	0.111152
b3262	yhdJ	0.867828			b3088	alx	0.876656	0.113568
b3263	yhdU	0.7851	1.55596		b3089	sstT	0.964269	0.0881177
b3267	yhdV	0.95571			b3090	ygjV	0.949658	0.198744
b3279	yrdA	0.905996	0.502739		b3093	exuT	0.912628
b3284	smg	0.906439	0.588831		b3094	exuR	0.945759	0.141193
b3289	rsmB	0.953195	0.63437		b3101	yqjF	0.946265	0.677114
b3290	trkA	0.951185			b3102	yqjG	0.95381	0.269611
b3291	mscL	0.953378	0.67931		b3103	yhaH	0.975615	0.727065
b3338	chiA	0.807807			b3104	yhaI	0.905	0.745395
b3347	fkpA	0.950205	0.343002		b3105	yhaJ	0.907101	0.122304
b3348	slyX	0.923771	1.2776		b3128	garD	0.919815	0.169279
b3349	slyD	0.94661	0.472063		b3131	agaR	0.879445	0.13544
b3355	prkB	0.917208			b3142	yraH	0.770509	0.187533
b3356	yhfA	0.910614	0.689399		b3146	rsmI	0.902728	0.127418
b3357	crp	0.87927	0.440692		b3147	lpoA	0.8467	0.0538569
b3358	yhfK	0.870173			b3148	yraN	0.81745	0.277037
b3359	argD	0.960434			b3149	diaA	0.902808	0.185629
b3363	ppiA	0.936958	0.486918		b3150	yraP	0.962845
b3364	tsgA	0.917185			b3151	yraQ	0.938158	0.105386
b3369	yhfL	0.831984	1.66777		b3152	yraR	0.945366
b3391	hofQ	0.917975			b3153	yhbO	0.790548
b3396	mrcA	0.888923			b3154	yhbP	0.882474	0.247087
b3397	nudE	0.904975	0.497352		b3155	yhbQ	0.806165	0.362068
b3398	yrfF	0.839342			b3160	yhbW	0.950982
b3402	yhgE	0.898219			b3161	mtr	0.881677
b3403	pck	0.934783	0.504133		b3163	nlpI	0.505251	0.123962
b3406	greB	0.852365	0.58512		b3172	argG	0.946067	0.197995
b3407	yhgF	0.984223	0.352307		b3173	yhbX	0.819634	0.0674702
b3411	yhgA	0.929699	0.317218		b3180	yhbY	0.949303	0.373152
b3412	bioH	0.935311	0.361711		b3181	greA	0.976894	0.229993
b3415	gntT	0.859305			b3182	dacB	0.930199	0.0765039
b3418	malT	0.928472	0.102964		b3187	ispB	0.956562	0.273771
b3422	rtcR	0.89022			b3188	sfsB	0.949855
b3426	glpD	0.786049			b3207	yrbL	0.960616	0.173312
b3427	yzgL	0.746621			b3210	arcB	0.93406	0.113866
b3433	asd	0.973132	0.741345		b3211	yhcC	0.947782	0.286135
b3434	yhgN	0.936738	0.469675		b3220	yhcG	0.778217	0.0972576
b3439	yhhW	0.953015	0.400744		b3226	nanR	0.893698	0.138518
b3440	yhhX	0.960513			b3227	dcuD	0.909585
b3441	yhhY	0.95162	0.570732		b3232	zapE	0.85407	0.0972576
b3446	yrhB	0.891917	0.980695		b3233	yhcB	0.958335	0.274954
b3447	ggt	0.969269	0.469405		b3236	mdh	0.973746
b3448	yhhA	0.935991	0.632994		b3237	argR	0.97211	0.232923
b3459	panM	0.944574	0.727199		b3238	yhcN	0.94153
b3460	livJ	0.986089	0.741345		b3239	yhcO	0.921443
b3461	rpoH	0.848842			b3243	aaeR	0.91988	0.286135
b3467	yhhM	0.907944			b3244	tldD	0.944786	0.075869
b3468	yhhN	0.906083	0.444916		b3252	csrD	0.846179
b3469	zntA	0.94505			b3253	acuI	0.967377	0.11252
b3470	tusA	0.875991	1.13681		b3262	yhdJ	0.892654	0.123962
b3471	yhhQ	0.944151	0.418823		b3263	yhdU	0.857476	0.609481
b3472	dcrB	0.933244	0.500031		b3267	yhdV	0.979996
b3473	yhhS	0.910604			b3279	yrdA	0.918606
b3474	yhhT	0.904436			b3284	smg	0.940578	0.561405
b3475	acpT	0.872614			b3289	rsmB	0.952361	0.206284
b3482	rhsB	0.900176			b3290	trkA	0.957924	0.0796707
b3488	yhiJ	0.732094			b3291	mscL	0.964839	0.64746
b3491	yhiM	0.833234			b3338	chiA	0.783315	0.0407226
b3492	yhiN	0.894862	0.231712		b3347	fkpA	0.966005	0.13494
b3493	pitA	0.858505			b3348	slyX	0.950582	0.500943
b3494	uspB	0.905744	0.831395		b3349	slyD	0.962211	0.185629
b3495	uspA	0.971877	0.641745		b3355	prkB	0.94332	0.305869
b3496	dtpB	0.917861			b3356	yhfA	0.833434	0.27088
b3499	rlmJ	0.938975			b3357	crp	0.916349	0.173312
b3500	gor	0.942682	0.60481		b3358	yhfK	0.83892	0.0521667
b3511	hdeD	0.943577			b3359	argD	0.876688
b3518	yhjA	0.735479			b3363	ppiA	0.959191
b3519	treF	0.916935			b3364	tsgA	0.778702	0.225132
b3520	yhjB	0.955065	0.462653		b3369	yhfL	0.816963	0.653015
b3521	yhjC	0.940807	0.309808		b3391	hofQ	0.921092	0.0885445
b3522	yhjD	0.894956			b3396	mrcA	0.912661	0.0429716
b3523	yhjE	0.981084			b3397	nudE	0.929533	0.195555
b3524	yhjG	0.914894			b3398	yrfF	0.885329	0.0513608
b3525	yhjH	0.881426			b3402	yhgE	0.922562
b3526	kdgK	0.93769			b3403	pck	0.954042	0.163959
b3527	yhjJ	0.926586	0.186175		b3406	greB	0.916267	0.229993
b3528	dctA	0.954925			b3407	yhgF	0.904869
b3529	yhjK	0.849543			b3411	yhgA	0.96468	0.124808
b3534	bcsQ	0.862563			b3412	bioH	0.935268	0.345144
b3535	yhjR	0.834841	1.48147		b3415	gntT	0.83072
b3539	yhjV	0.858434			b3418	malT	0.947015	0.040542
b3546	eptB	0.850491			b3422	rtcR	0.809382	0.0686095
b3547	yhjX	0.86414			b3426	glpD	0.861686	0.0728463
b3548	yhjY	0.957773	0.399022		b3427	yzgL	0.834563	0.500943
b3551	bisC	0.907507			b3433	asd	0.906823
b3552	yiaD	0.964428	0.422636		b3434	yhgN	0.928652
b3553	ghrB	0.974872	0.839531		b3439	yhhW	0.964577
b3554	yiaF	0.913478			b3440	yhhX	0.954077	0.256364
b3555	yiaG	0.96111	0.960404		b3441	yhhY	0.947061
b3556	cspA	0.884818			b3446	yrhB	0.909762
b3557	insJ	0.869185			b3447	ggt	0.951909
b3558	insK	0.877932			b3448	yhhA	0.96223	0.603415
b3561	wecH	0.920778	0.279917		b3459	panM	0.960738	0.692984
b3570	bax	0.720148			b3460	livJ	0.975429
b3571	malS	0.885903			b3461	rpoH	0.951567	0.128312
b3572	avtA	0.957153	0.22228		b3467	yhhM	0.882524	0.304741
b3573	ysaA	0.896427			b3468	yhhN	0.962283
b3574	yiaJ	0.902629			b3469	zntA	0.913667	0.0498893
b3584	yiaT	0.880988			b3470	tusA	0.916547	0.445962
b3585	yiaU	0.702937			b3471	yhhQ	0.956217
b3588	aldB	0.913103			b3472	dcrB	0.970859	0.476892
b3589	yiaY	0.730306	0.710429		b3473	yhhS	0.830514	0.0900711
b3592	yibF	0.934844	0.458088		b3474	yhhT	0.902902
b3595	rhsJ	0.781334			b3475	acpT	0.932169	0.186576
b3602	yibL	0.902145	0.769385		b3482	rhsB	0.833997
b3606	trmL	0.932174	0.588831		b3483	yhhH	0.956284	0.692984
b3607	cysE	0.927609			b3484	yhhI	0.733823	0.0964878
b3610	grxC	0.953294			b3488	yhiJ	0.919235	0.0675949
b3611	yibN	0.930321			b3491	yhiM	0.933268
b3615	waaH	0.824614			b3492	yhiN	0.933287	0.0911942
b3618	yibB	0.707782			b3493	pitA	0.881335
b3639	dfp	0.936999	0.228293		b3494	uspB	0.951838
b3644	yicC	0.945136	0.322731		b3495	uspA	0.979024	0.611738
b3645	dinD	0.851474			b3496	dtpB	0.935156
b3646	yicG	0.937337	0.451406		b3499	rlmJ	0.939736	0.130138
b3647	ligB	0.909373			b3500	gor	0.940961	0.196678
b3648	gmk	0.777307			b3504	yhiS	0.871291	0.0452772
b3653	gltS	0.915332			b3511	hdeD	0.950151	0.464408
b3654	xanP	0.922873			b3518	yhjA	0.827369	0.078474
b3655	yicH	0.95897			b3519	treF	0.961982
b3659	setC	0.800187			b3520	yhjB	0.908639	0.441303
b3660	yicL	0.872176			b3521	yhjC	0.902583	0.121896
b3661	nlpA	0.978319			b3522	yhjD	0.918271	0.262432
b3662	nepI	0.857972			b3523	yhjE	0.940464	0.0829226
b3663	yicN	0.864775	0.616189		b3524	yhjG	0.900681
b3664	adeQ	0.8363			b3525	yhjH	0.942684
b3665	adeD	0.960813	0.463026		b3526	kdgK	0.968166
b3666	uhpT	0.842876			b3527	yhjJ	0.913201
b3673	emrD	0.856644			b3528	dctA	0.971496
b3677	yidI	0.864973	0.620306		b3529	yhjK	0.916388	0.0551567
b3680	yidL	0.812455	0.311889		b3534	bcsQ	0.891558	0.145693
b3684	yidP	0.892359			b3535	yhjR	0.900884	0.580458
b3685	yidE	0.893714			b3539	yhjV	0.87878
b3688	yidQ	0.923646	0.838907		b3546	eptB	0.871904
b3689	yidR	0.971774			b3547	yhjX	0.917215
b3690	cbrA	0.878913	0.261764		b3548	yhjY	0.968152	0.156948
b3696	yidX	0.680064			b3551	bisC	0.915211	0.0470037
b3697	yidA	0.968506	0.343002		b3552	yiaD	0.860588	0.166222
b3698	yidB	0.955342	0.699792		b3553	ghrB	0.913215	0.272929
b3699	gyrB	0.895608			b3554	yiaF	0.949801	0.154299
b3706	mnmE	0.906928			b3555	yiaG	0.974608	0.914453
b3710	mdtL	0.912302	0.237036		b3556	cspA	0.988261	0.515054
b3711	yidZ	0.838021			b3557	insJ	0.945037
b3714	adeP	0.906923			b3558	insK	0.894838	0.128764
b3715	yieH	0.851187			b3561	wecH	0.788211	0.110147
b3744	asnA	0.959437			b3562	yiaA	0.859795
b3747	kup	0.846363			b3563	yiaB	0.859107
b3764	yifE	0.827539	0.321619		b3570	bax	0.801499	0.132978
b3765	yifB	0.818562			b3571	malS	0.918471
b3773	ilvY	0.88464	0.311889		b3572	avtA	0.956447
b3774	ilvC	0.986749	0.554375		b3573	ysaA	0.911999	0.231449
b3775	ppiC	0.869617	0.991165		b3574	yiaJ	0.745738	0.129219
b3778	rep	0.935385			b3584	yiaT	0.931375	0.148052
b3779	gpp	0.877374			b3585	yiaU	0.868605	0.11252
b3780	rhlB	0.85802	0.220172		b3588	aldB	0.941814	0.0712843
b3781	trxA	0.882382	0.846557		b3589	yiaY	0.775548	0.0952314
b3795	yifK	0.940255			b3592	yibF	0.94265	0.180142
b3800	aslB	0.861064			b3595	rhsJ	0.8099	0.116092
b3801	aslA	0.809576			b3596	yibG	0.911491	0.575987
b3806	cyaA	0.794955			b3602	yibL	0.957579	0.302222
b3807	cyaY	0.911939			b3606	trmL	0.941961
b3813	uvrD	0.932362			b3607	cysE	0.938662
b3816	corA	0.93942	0.293176		b3610	grxC	0.931327	1.05598
b3819	rarD	0.830211			b3611	yibN	0.905267	0.615986
b3820	yigI	0.939503	0.596397		b3615	waaH	0.813926	0.105997
b3821	pldA	0.916001	0.320503		b3618	yibB	0.834828	0.127863
b3822	recQ	0.872486			b3639	dfp	0.913648	0.0898498
b3823	rhtC	0.925351	0.449221		b3644	yicC	0.97484	0.126975
b3824	rhtB	0.890931	0.449221		b3645	dinD	0.912935
b3827	yigM	0.87763			b3646	yicG	0.801835	0.177519
b3828	metR	0.978154	0.292253		b3647	ligB	0.905516
b3829	metE	0.987712			b3648	gmk	0.858748	0.175812
b3830	ysgA	0.97604			b3653	gltS	0.922586
b3831	udp	0.934326			b3654	xanP	0.755088	0.0788122
b3832	rmuC	0.849195			b3655	yicH	0.940553	0.155617
b3842	rfaH	0.784433			b3659	setC	0.700159	0.0925794
b3843	ubiD	0.876608			b3660	yicL	0.920183	0.11873
b3844	fre	0.94716			b3661	nlpA	0.950564	0.133952
b3858	yihD	0.954974	1.03538		b3662	nepI	0.882315
b3861	yihF	0.834452	0.799229		b3663	yicN	0.918445
b3862	yihG	0.819831			b3664	adeQ	0.874654
b3863	polA	0.962224	0.293504		b3665	adeD	0.944104
b3865	yihA	0.949443	0.440692		b3666	uhpT	0.88489
b3866	yihI	0.952842	0.547185		b3673	emrD	0.803295
b3867	hemN	0.940604	0.202853		b3677	yidI	0.899034	0.243792
b3871	typA	0.943458			b3680	yidL	0.820791	0.122714
b3874	yihN	0.864639			b3684	yidP	0.929964	0.153008
b3878	yihQ	0.959372			b3685	yidE	0.895639	0.0660088
b3890	yiiF	0.928156	1.2776		b3688	yidQ	0.950877
b3895	fdhD	0.838434	0.334354		b3689	yidR	0.95852	0.213226
b3896	yiiG	0.915172			b3690	cbrA	0.884791	0.103011
b3907	rhaT	0.847249	0.790816		b3696	yidX	0.84315	0.166981
b3908	sodA	0.979315	0.449221		b3697	yidA	0.953021	0.13494
b3909	kdgT	0.839827			b3698	yidB	0.964114
b3910	yiiM	0.93182	0.41323		b3699	gyrB	0.906042	0.0454272
b3915	fieF	0.873933			b3706	mnmE	0.836567	0.0803711
b3916	pfkA	0.947292			b3710	mdtL	0.940511	0.22628
b3917	sbp	0.96821	0.826798		b3711	yidZ	0.913434	0.114278
b3918	cdh	0.93112			b3714	adeP	0.822947	0.081993
b3919	tpiA	0.919191	0.363126		b3715	yieH	0.887508	0.164725
b3920	yiiQ	0.942455	0.46497		b3744	asnA	0.843744
b3921	yiiR	0.932347	0.632994		b3747	kup	0.868542	0.058698
b3924	fpr	0.904849	0.373348		b3764	yifE	0.938941	0.323618
b3928	zapB	0.963731	1.13681		b3765	yifB	0.872563	0.174955
b3934	cytR	0.882025			b3773	ilvY	0.922273	0.122714
b3935	priA	0.890597			b3774	ilvC	0.899223	0.180289
b3936	rpmE	0.963446	1.31376		b3775	ppiC	0.915677	0.38903
b3937	yiiX	0.84465			b3778	rep	0.923208
b3938	metJ	0.832073			b3779	gpp	0.782399	0.0738765
b3941	metF	0.948011			b3780	rhlB	0.91073	0.0866561
b3942	katG	0.959824			b3781	trxA	0.969035	0.332444
b3943	yijE	0.832397			b3795	yifK	0.818159	0.0791534
b3944	yijF	0.859152			b3800	aslB	0.887379	0.0887594
b3953	frwD	0.953008	0.816766		b3801	aslA	0.554879	0.0662479
b3954	yijO	0.845207			b3806	cyaA	0.903959	0.0430729
b3955	eptC	0.945599			b3807	cyaY	0.93589	0.341765
b3956	ppc	0.978048			b3813	uvrD	0.91446	0.0507196
b3957	argE	0.972707	0.710429		b3816	corA	0.916208	0.115359
b3961	oxyR	0.919322	0.303727		b3819	rarD	0.927771
b3962	sthA	0.889038			b3820	yigI	0.946087	0.234416
b3965	trmA	0.876052			b3821	pldA	0.918531	0.1261
b3974	coaA	0.894399	0.293176		b3822	recQ	0.698224
b3989	yjaZ	0.726685			b3823	rhtC	0.946312	0.428512
b3995	rsd	0.941376	0.58512		b3824	rhtB	0.946946	0.428512
b3999	yjaG	0.948312	0.472063		b3827	yigM	0.819982	0.121896
b4000	hupA	0.976518	1.02396		b3828	metR	0.94575	0.114996
b4001	yjaH	0.9602			b3829	metE	0.866528
b4002	zraP	0.967249	0.655335		b3830	ysgA	0.971751	0.32611
b4011	yjaA	0.820175			b3831	udp	0.972818
b4012	yjaB	0.940656	0.628707		b3832	rmuC	0.918523	0.0768253
b4013	metA	0.964201			b3842	rfaH	0.941578	0.224349
b4018	iclR	0.841837			b3843	ubiD	0.915575	0.0734315
b4019	metH	0.969835	0.222021		b3844	fre	0.921871
b4020	yjbB	0.901209			b3858	yihD	0.976672	0.985577
b4021	pepE	0.890278			b3861	yihF	0.870729	0.0766643
b4022	rluF	0.928201	0.319401		b3862	yihG	0.906303
b4023	yjbD	0.899431			b3863	polA	0.948526	0.0954811
b4024	lysC	0.976237			b3865	yihA	0.948577
b4025	pgi	0.966438			b3866	yihI	0.958944
b4030	psiE	0.843984			b3867	hemN	0.958259	0.0798447
b4031	xylE	0.714019			b3871	typA	0.954167
b4041	plsB	0.927873			b3874	yihN	0.84482	0.0866561
b4042	dgkA	0.94491			b3875	ompL	0.887037	0.383991
b4045	yjbJ	0.583226			b3878	yihQ	0.937329	0.36039
b4046	zur	0.792155			b3879	yihR	0.947667
b4049	dusA	0.910593	0.26858		b3889	yiiE	0.916687	1.24932
b4050	pspG	0.858966	1.1509		b3890	yiiF	0.948597
b4051	qorA	0.952644			b3895	fdhD	0.940054	0.131543
b4052	dnaB	0.890782			b3896	yiiG	0.91721	0.103889
b4053	alr	0.926144	0.258125		b3901	rhaM	0.950043
b4054	tyrB	0.979688	0.685418		b3907	rhaT	0.864859
b4055	aphA	0.809522	0.390627		b3908	sodA	0.969373
b4058	uvrA	0.786154			b3909	kdgT	0.899876
b4059	ssb	0.918602	0.519622		b3910	yiiM	0.952058	0.394231
b4060	yjcB	0.839253			b3915	fieF	0.834154	0.121491
b4061	yjcC	0.810744	0.515576		b3916	pfkA	0.960293
b4062	soxS	0.826927	0.862283		b3917	sbp	0.940612	0.268794
b4063	soxR	0.884387	0.600253		b3918	cdh	0.898032	0.145115
b4064	ghxP	0.928577			b3919	tpiA	0.963281
b4065	yjcE	0.947325			b3920	yiiQ	0.914181
b4077	gltP	0.95908			b3921	yiiR	0.699009	0.603415
b4078	yjcO	0.901329	0.404234		b3924	fpr	0.919503	0.146863
b4079	fdhF	0.710467			b3928	zapB	0.974317
b4083	yjcS	0.892238	0.411941		b3934	cytR	0.912811	0.106927
b4084	alsK	0.902027			b3935	priA	0.897964	0.0498893
b4090	rpiB	0.87408			b3936	rpmE	0.942516	1.24932
b4107	yjdN	0.91762	0.628707		b3937	yiiX	0.904866	0.180142
b4108	yjdM	0.847364	0.831395		b3938	metJ	0.926738	0.344989
b4111	proP	0.901896			b3941	metF	0.96324
b4114	eptA	0.929963			b3942	katG	0.948402
b4115	adiC	0.847083	0.208315		b3943	yijE	0.867004	0.121089
b4116	adiY	0.908183	0.365989		b3944	yijF	0.901438	0.177519
b4117	adiA	0.796373			b3953	frwD	0.945741	0.32078
b4118	melR	0.775759			b3954	yijO	0.85636	0.128764
b4121	yjdF	0.900829	0.442794		b3955	eptC	0.758574	0.0632679
b4129	lysU	0.926378	0.539027		b3956	ppc	0.938176
b4130	dtpC	0.901961			b3957	argE	0.933951	0.230995
b4133	cadC	0.809602			b3961	oxyR	0.949918	0.289876
b4137	cutA	0.834064	0.824016		b3962	sthA	0.872062	0.0783059
b4140	fxsA	0.918065			b3965	trmA	0.817854	0.0996427
b4141	yjeH	0.811651	0.221749		b3974	coaA	0.946646	0.115359
b4144	yjeI	0.973552	0.789001		b3989	yjaZ	0.736455	0.20316
b4145	yjeJ	0.946389	0.320503		b3995	rsd	0.96751
b4146	epmB	0.836706	0.270931		b3999	yjaG	0.976226	0.450264
b4147	efp	0.951505	0.49208		b4000	hupA	0.976221	0.974747
b4148	sugE	0.898599			b4001	yjaH	0.954787	0.382336
b4149	blc	0.973091	0.522546		b4002	zraP	0.987708	0.624662
b4150	ampC	0.917318			b4011	yjaA	0.704039	0.285694
b4155	epmA	0.736656			b4012	yjaB	0.941275	0.247087
b4156	yjeM	0.84713			b4013	metA	0.905241
b4161	rsgA	0.84951			b4017	arpA	0.927181	0.121676
b4162	orn	0.945611	0.511041		b4018	iclR	0.823825	0.132978
b4166	queG	0.74175			b4019	metH	0.927753	0.0297792
b4176	yjeT	0.858549	1.41379		b4020	yjbB	0.95656	0.163055
b4177	purA	0.892757			b4021	pepE	0.965214	0.385661
b4187	aidB	0.943763			b4022	rluF	0.920917
b4188	yjfN	0.912268	1.01279		b4023	yjbD	0.953094	0.401856
b4189	bsmA	0.812563	0.846557		b4024	lysC	0.897861	0.0812641
b4190	yjfP	0.95825	0.371852		b4025	pgi	0.952419	0.0664888
b4191	ulaR	0.916105	0.368897		b4030	psiE	0.664565
b4192	ulaG	0.896437			b4031	xylE	0.733654
b4199	yjfY	0.948281	1.01279		b4038	yjbI	0.688698	0.0693906
b4204	yjfZ	0.827407			b4041	plsB	0.886958	0.0452585
b4206	ytfB	0.843092	0.436547		b4042	dgkA	0.949306
b4207	fklB	0.951581	0.449221		b4045	yjbJ	0.777458	0.522412
b4208	cycA	0.950334			b4046	zur	0.863373	0.21261
b4209	ytfE	0.801146			b4049	dusA	0.930735	0.10569
b4210	ytfF	0.842199	0.288619		b4050	pspG	0.933583
b4211	qorB	0.961952	0.950818		b4051	qorA	0.966026
b4212	ytfH	0.893182	0.73294		b4052	dnaB	0.904143	0.0774764
b4213	cpdB	0.924727	0.420846		b4053	alr	0.929738	0.10158
b4214	cysQ	0.95679	0.376375		b4054	tyrB	0.959719
b4216	ytfJ	0.946389	0.502739		b4055	aphA	0.927126
b4217	ytfK	0.839642	1.35203		b4058	uvrA	0.923758	0.0388617
b4218	ytfL	0.906074			b4059	ssb	0.885523	0.204295
b4219	msrA	0.979266	0.436547		b4060	yjcB	0.961572	0.38903
b4226	ppa	0.950668	0.525504		b4061	yjcC	0.833839	0.0691283
b4232	fbp	0.959179			b4062	soxS	0.929155	0.338601
b4233	mpl	0.951111			b4063	soxR	0.975068
b4234	yjgA	0.864231	0.505476		b4064	ghxP	0.860086	0.0812641
b4235	pmbA	0.922923			b4065	yjcE	0.935443
b4236	cybC	0.887527	2.24028		b4066	yjcF	0.882595
b4241	treR	0.849327	0.294105		b4077	gltP	0.909068
b4243	ridA	0.968878			b4078	yjcO	0.964249
b4248	yjgH	0.938293			b4079	fdhF	0.790307	0.0510738
b4249	bdcA	0.855279	0.390627		b4083	yjcS	0.900942	0.05524
b4251	bdcR	0.956798			b4084	alsK	0.933985	0.117964
b4252	tabA	0.974438	0.616189		b4090	rpiB	0.948725
b4253	yjgL	0.937988	0.450774		b4107	yjdN	0.922759
b4254	argI	0.97699			b4108	yjdM	0.913534	0.326508
b4255	rraB	0.903287	0.669513		b4111	proP	0.91264
b4256	yjgM	0.925103	0.553712		b4114	eptA	0.928627	0.161865
b4257	yjgN	0.821021	0.9556		b4115	adiC	0.580923	0.081993
b4260	pepA	0.968769			b4116	adiY	0.982913
b4263	yjgR	0.959448	0.54441		b4117	adiA	0.800502	0.117331
b4268	idnK	0.926102	0.494702		b4118	melR	0.927787	0.120689
b4269	ahr	0.974127	0.802457		b4121	yjdF	0.85218
b4271	intB	0.901742	0.220172		b4129	lysU	0.889982	0.0722705
b4277	yjgZ	0.904635			b4130	dtpC	0.872271	0.0752446
b4278	insG	0.944725			b4133	cadC	0.901603	0.0712843
b4281	yjhD	0.691283			b4137	cutA	0.941277	0.323618
b4282	yjhE	0.709943	3.29719		b4140	fxsA	0.941973
b4294	insA	0.697941			b4141	yjeH	0.854257	0.0872765
b4295	yjhU	0.882982			b4144	yjeI	0.965033
b4296	yjhF	0.778431			b4145	yjeJ	0.942816	0.1261
b4306	yjhP	0.97534	1.09612		b4146	epmB	0.912269	0.106615
b4308	yjhR	0.829846			b4147	efp	0.965733	0.193486
b4309	nanS	0.943918			b4148	sugE	0.931029	0.344989
b4312	fimB	0.968589	0.462653		b4149	blc	0.944901	0.498326
b4313	fimE	0.805129			b4150	ampC	0.951238	0.096743
b4321	gntP	0.881607			b4155	epmA	0.906759	0.112174
b4324	uxuR	0.880034	0.360307		b4156	yjeM	0.803382	0.0729917
b4326	iraD	0.739113			b4161	rsgA	0.920324	0.104185
b4327	hypT	0.845224			b4162	orn	0.858435
b4331	kptA	0.907609	0.502739		b4166	queG	0.77046	0.0962339
b4332	yjiJ	0.813327			b4176	yjeT	0.95518
b4333	yjiK	0.905059			b4177	purA	0.92105	0.0844547
b4340	yjiR	0.945238	0.19725		b4187	aidB	0.919041
b4342	yjiT	0.878349			b4188	yjfN	0.971128
b4347	symE	0.816644	0.816766		b4189	bsmA	0.785287	0.332444
b4351	mrr	0.920524	0.304723		b4190	yjfP	0.968554
b4354	yjiY	0.880489	0.53158		b4191	ulaR	0.943422	0.145115
b4355	tsr	0.971575			b4192	ulaG	0.855413	0.103011
b4356	lgoT	0.833022	0.600811		b4199	yjfY	0.942215
b4357	lgoR	0.922417			b4204	yjfZ	0.890689
b4358	lgoD	0.946892			b4205	ytfA	0.890786
b4359	opgB	0.870287			b4206	ytfB	0.847218	0.171685
b4364	yjjP	0.776731			b4207	fklB	0.927345	0.176661
b4367	fhuF	0.862212			b4208	cycA	0.970886
b4371	rsmC	0.918165	0.270143		b4209	ytfE	0.849545	0.16547
b4375	prfC	0.968557			b4210	ytfF	0.878996	0.113568
b4376	osmY	0.985445			b4211	qorB	0.934072
b4379	yjjW	0.935445	0.947513		b4212	ytfH	0.940755
b4380	yjjI	0.876004			b4213	cpdB	0.950637
b4385	yjjJ	0.926658			b4214	cysQ	0.964032	0.359117
b4391	ettA	0.967453	0.490524		b4215	ytfI	0.922802
b4392	slt	0.962042			b4216	ytfJ	0.975539	0.47947
b4393	trpR	0.899819	0.854347		b4217	ytfK	0.969916	1.28554
b4394	yjjX	0.920514	0.543979		b4218	ytfL	0.943894	0.0816269
b4395	ytjC	0.944607	0.430475		b4219	msrA	0.982596	0.416441
b4396	rob	0.905806	0.320503		b4226	ppa	0.972354	0.206604
b4401	arcA	0.899957	0.388991		b4232	fbp	0.93411	0.266372
b4402	yjjY	0.777434			b4233	mpl	0.888598	0.193672
b4403	yjtD	0.947347	0.406002		b4234	yjgA	0.940305
b4409	blr	0.740666			b4235	pmbA	0.918525	0.081084
b4415	hokE	0.757994			b4236	cybC	0.836008
b4428	hokB	0.281642			b4241	treR	0.935645	0.115724
b4453	ldrD	0.326969			b4243	ridA	0.984208	0.28348
b4461	yfjD	0.89745			b4248	yjgH	0.955645
b4463	ygcU	0.801181			b4249	bdcA	0.915715
b4466	sslE	0.87566			b4251	bdcR	0.964148
b4469	ygiQ	0.945126	0.125515		b4252	tabA	0.980683	0.58743
b4472	yhdP	0.879439			b4253	yjgL	0.883469
b4473	smf	0.906292	0.247791		b4254	argI	0.820514
b4480	hdfR	0.912143	0.331963		b4255	rraB	0.949058
b4482	yigE	0.930262	0.364551		b4256	yjgM	0.920983	0.217672
b4484	cpxP	0.749545			b4257	yjgN	0.807622	0.0916513
b4486	yjiV	0.845775			b4260	pepA	0.952891	0.0725573
b4487	yjdP	0.846632	0.846557		b4263	yjgR	0.932126
b4501	torI	0.833846			b4268	idnK	0.947558	0.471819
b4502	yeiW	0.747088			b4269	ahr	0.983476	0.260888
b4508	peaD	0.868533			b4271	intB	0.938704	0.210194
b4512	ybdD	0.932232			b4277	yjgZ	0.828489
b4515	cydX	0.971197			b4278	insG	0.913645
b4518	ymdF	0.858862			b4281	yjhD	0.882707	0.47492
b4519	icdC	0.940186			b4282	yjhE	0.916107	0.440589
b4520	ymgF	0.838986			b4294	insA	0.726053	0.397488
b4529	ydbJ	0.960949	1.04706		b4295	yjhU	0.865681	0.111152
b4535	yniD	0.778757			b4296	yjhF	0.807487
b4536	yobH	0.849865			b4306	yjhP	0.953254	0.356233
b4537	yecJ	0.933079	1.10963		b4308	yjhR	0.913495	0.214429
b4538	yoeF	0.912482			b4309	nanS	0.942725
b4542	yohO	0.928325	1.01596		b4312	fimB	0.951681	0.441303
b4550	arfA	0.977045	1.2776		b4313	fimE	0.883877
b4553	ysaB	0.876222	0.931496		b4321	gntP	0.925415	0.197995
b4554	yibT	0.955975	1.33262		b4324	uxuR	0.959955	0.14174
b4555	yicS	0.933785			b4325	yjiC	0.817878	0.132018
b4567	yjjZ	0.824301			b4326	iraD	0.877567	0.279152
b4568	ytjA	0.973974	1.72992		b4327	hypT	0.814166	0.120292
b4580	yaiT	0.719483			b4331	kptA	0.913331	0.19767
b4582	yoeA	0.807649			b4332	yjiJ	0.699704	0.0930505
b4595	yciY	0.758222	0.628366		b4333	yjiK	0.883605
b4598	yncL	0.928077			b4340	yjiR	0.920187
b4599	yneM	0.847493			b4341	yjiS	0.901016	0.664888
b4600	ydfJ	0.721345			b4342	yjiT	0.904588	0.0729917
b4606	ypfM	0.843852			b4347	symE	0.699756	0.32078
b4613	dinQ	0.167723			b4351	mrr	0.880776	0.119898
b4618	tisB	0.565854			b4354	yjiY	0.916378
b4660	yhiL	0.793912	0.173423		b4355	tsr	0.938193	0.160692
					b4356	lgoT	0.848606
					b4357	lgoR	0.961373
					b4358	lgoD	0.749515
					b4359	opgB	0.901889	0.047865
					b4364	yjjP	0.726501	0.142291
					b4367	fhuF	0.933269	0.139045
					b4371	rsmC	0.945414	0.106305
					b4375	prfC	0.962923	0.0689979
					b4376	osmY	0.982146	0.439119
					b4379	yjjW	0.930347	0.307993
					b4380	yjjI	0.882003	0.0707328
					b4385	yjjJ	0.916249	0.0823623
					b4391	ettA	0.951919
					b4392	slt	0.954432	0.0566081
					b4393	trpR	0.934655	0.335494
					b4394	yjjX	0.850849	0.213853
					b4395	ytjC	0.933004
					b4396	rob	0.930173
					b4401	arcA	0.977878	0.371138
					b4402	yjjY	0.810759	0.778061
					b4403	yjtD	0.952839
					b4409	blr	0.884648	0.870687
					b4415	hokE	0.749834	0.717037
					b4419	ldrA	0.512126	1.0158
					b4428	hokB	0.271188	0.731377
					b4453	ldrD	0.419995	1.0158
					b4461	yfjD	0.917465	0.0852421
					b4463	ygcU	0.803443	0.0753997
					b4466	sslE	0.893994	0.0240426
					b4469	ygiQ	0.923544	0.0494174
					b4472	yhdP	0.854067	0.0288626
					b4473	smf	0.831261
					b4480	hdfR	0.884666	0.130603
					b4482	yigE	0.906258
					b4484	cpxP	0.872476	0.218975
					b4486	yjiV	0.908896
					b4487	yjdP	0.920856
					b4501	torI	0.684427
					b4502	yeiW	0.822948	0.430222
					b4503	yafF	0.819786	0.401856
					b4508	peaD	0.829937
					b4512	ybdD	0.985344	0.554074
					b4515	cydX	0.952589
					b4518	ymdF	0.874215	0.630498
					b4519	icdC	0.951855	0.664888
					b4520	ymgF	0.911666	0.500943
					b4529	ydbJ	0.963066
					b4535	yniD	0.901549	1.0158
					b4536	yobH	0.920298	0.457111
					b4537	yecJ	0.949957	0.435344
					b4538	yoeF	0.875569
					b4541	yehK	0.963326	0.344989
					b4542	yohO	0.943304	1.0158
					b4550	arfA	0.960545	1.2151
					b4552	yrhC	0.885235	0.758136
					b4553	ysaB	0.963233
					b4554	yibT	0.926789
					b4555	yicS	0.984885	0.905122
					b4567	yjjZ	0.903246	0.462897
					b4568	ytjA	0.970022	1.64263
					b4580	yaiT	0.791616	0.0263212
					b4582	yoeA	0.786644
					b4595	yciY	0.901799	0.630498
					b4598	yncL	0.904815	1.14278
					b4599	yneM	0.958768	1.14278
					b4600	ydfJ	0.792836	0.00502389
					b4606	ypfM	0.924922
					b4613	dinQ	0.129254
					b4618	tisB	0.720479	1.21896
					b4660	yhiL	0.899882	0.165592

## Sheet: Feuil2
GeneId	GeneSymbol	Ro	Rd
b0005	yaaX	0.981458	0.369382
b0006	yaaA	0.989492
b0007	yaaJ	0.97311	0.0766643
b0008	talB	0.992409
b0009	mog	0.99103
b0010	satP	0.979792	0.193486
b0011	yaaW	0.982531	0.153651
b0013	yaaI	0.974462	0.27088
b0016	insL1	0.981398	0.0985684
b0023	rpsT	0.985996	0.415555
b0030	rihC	0.993346
b0031	dapB	0.983907	0.133463
b0034	caiF	0.980785	0.277037
b0045	yaaU	0.967707	0.0823623
b0048	folA	0.988435	0.228555
b0055	djlA	0.981149	0.134444
b0060	polB	0.972284	0.046644
b0064	araC	0.98967	0.124808
b0065	yabI	0.984504	0.143407
b0076	leuO	0.966128	0.116092
b0080	cra	0.980881	0.109161
b0104	guaC	0.981304	0.105083
b0109	nadC	0.97472	0.122714
b0112	aroP	0.987442	0.0798447
b0117	yacH	0.981861	0.0591729
b0118	acnB	0.992497	0.0422273
b0119	yacL	0.993255	0.733074
b0123	cueO	0.991583
b0124	gcd	0.985882	0.0458831
b0125	hpt	0.987745	0.204295
b0126	can	0.982428	0.16547
b0129	yadI	0.981705	0.248768
b0130	yadE	0.982971	0.0891924
b0131	panD	0.993571	0.698441
b0132	yadD	0.970446	0.121491
b0141	yadN	0.967476	0.187533
b0147	ligT	0.976616	0.206604
b0148	hrpB	0.974497	0.0451467
b0149	mrcB	0.985507	0.0432768
b0154	hemL	0.988603	0.0856414
b0155	clcA	0.977795	0.0771495
b0156	erpA	0.978653	0.31799
b0160	dgt	0.983741	0.0722705
b0161	degP	0.993239
b0162	cdaR	0.984407	0.094738
b0163	yaeH	0.991993	0.687612
b0164	yaeI	0.989293
b0171	pyrH	0.983162	0.151111
b0172	frr	0.984508	0.196607
b0173	dxr	0.985664	0.0916513
b0174	ispU	0.990137	0.143972
b0175	cdsA	0.988023	0.127863
b0176	rseP	0.9863	0.081084
b0185	accA	0.992734
b0186	ldcC	0.990889	0.0512169
b0187	yaeR	0.988086	0.281299
b0188	tilS	0.99062	0.0844547
b0193	yaeF	0.981572	0.132978
b0194	proS	0.992159	0.06382
b0200	gmhB	0.972122	0.190463
b0207	dkgB	0.982903	0.136451
b0208	yafC	0.990208	0.119898
b0211	mltD	0.960505	0.080726
b0212	gloB	0.99584	0.351992
b0213	yafS	0.979639	0.151738
b0214	rnhA	0.988971	0.234416
b0215	dnaQ	0.983557	0.149872
b0217	yafT	0.988631	0.139576
b0218	yafU	0.994788
b0219	yafV	0.985775	0.142291
b0220	ivy	0.989127
b0221	fadE	0.987105	0.0448698
b0222	gmhA	0.990697
b0223	yafJ	0.992886
b0224	yafK	0.988543	0.148052
b0227	yafL	0.973474	0.146275
b0228	rayT	0.98984	0.220294
b0229	lfhA	0.978215	0.0640435
b0230	lafU	0.967172	0.145115
b0237	pepD	0.98665	0.0752446
b0238	gpt	0.988535	0.239012
b0239	frsA	0.978435	0.0881177
b0240	crl	0.988604	0.0931295
b0241	phoE	0.988941
b0254	perR	0.98439	0.122714
b0258	ykfC	0.989962	0.0990132
b0272	yagI	0.985225	0.144541
b0273	argF	0.986444	0.109161
b0276	yagJ	0.968582	0.132496
b0277	yagK	0.961316	0.174971
b0280	yagN	0.981426
b0281	intF	0.990523
b0287	yagU	0.986534	0.178385
b0288	ykgJ	0.960401	0.332444
b0293	ecpA	0.988122
b0294	ecpR	0.982626	0.185629
b0295	ykgL	0.963534	0.481169
b0300	ykgA	0.987133
b0304	rclA	0.993687	0.082735
b0305	rclR	0.984142	0.128312
b0314	betT	0.978679	0.0539364
b0315	yahA	0.985624	0.100741
b0316	yahB	0.973506	0.117585
b0317	yahC	0.984828	0.220294
b0325	yahK	0.993003
b0326	yahL	0.971455	0.134444
b0327	yahM	0.958568	0.445962
b0328	yahN	0.977222	0.163254
b0329	yahO	0.997705	0.964152
b0330	prpR	0.981063	0.0691283
b0338	cynR	0.98703	0.121896
b0353	mhpT	0.979683	0.090517
b0354	yaiL	0.989681	0.20316
b0363	yaiP	0.976218	0.0916513
b0364	yaiS	0.985687	0.196607
b0369	hemB	0.985692	0.11252
b0375	yaiV	0.963938	0.175812
b0376	ampH	0.981775	0.094738
b0379	yaiY	0.989486
b0380	yaiZ	0.965741	0.515054
b0381	ddlA	0.974198	0.100189
b0382	iraP	0.982041	0.420332
b0385	yaiC	0.989028	0.238446
b0386	proC	0.992353	0.328526
b0387	yaiI	0.980685	0.239012
b0391	yaiE	0.983521	0.384935
b0392	ykiA	0.990424	0.32078
b0393	rdgC	0.993312
b0394	mak	0.991869	0.120689
b0396	araJ	0.98104	0.0925794
b0403	malZ	0.983732	0.0604444
b0404	acpH	0.985274
b0405	queA	0.98751	0.102434
b0410	yajD	0.98928
b0411	tsx	0.990983	0.300685
b0412	yajI	0.991274	0.492789
b0423	thiI	0.991358
b0426	yajQ	0.990422
b0427	yajR	0.981309	0.0803711
b0433	ampG	0.985612	0.074327
b0434	yajG	0.993516	0.459596
b0435	bolA	0.986559	0.836811
b0436	tig	0.991786	0.0844547
b0440	hupB	0.989697
b0441	ppiD	0.991942	0.0586039
b0442	ybaV	0.989541
b0443	fadM	0.990966
b0444	queC	0.989986	0.157624
b0445	ybaE	0.984895	0.0644954
b0446	cof	0.965738	0.133952
b0447	ybaO	0.984292	0.239012
b0452	tesB	0.981736	0.127418
b0453	ybaY	0.992517	0.464408
b0454	ybaZ	0.977202	0.281299
b0456	ybaA	0.987499	0.751711
b0457	ylaB	0.969117	0.0707328
b0458	ylaC	0.987232	0.232923
b0459	maa	0.981097	0.198744
b0464	acrR	0.964683	0.1693
b0465	mscK	0.984592	0.0326216
b0468	ybaN	0.977455	0.290229
b0469	apt	0.987276	0.198744
b0470	dnaX	0.980421	0.0567839
b0473	htpG	0.995381
b0474	adk	0.987548	0.170088
b0475	hemH	0.985463	0.113922
b0476	aes	0.988898	0.114278
b0477	gsk	0.981152	0.0840664
b0478	ybaL	0.987	0.0654184
b0479	fsr	0.985167	0.0898498
b0480	ushA	0.99278	0.0663682
b0481	ybaK	0.986273	0.228555
b0482	ybaP	0.967961	0.137996
b0483	ybaQ	0.985062	0.32078
b0484	copA	0.989195	0.043795
b0487	cueR	0.984467	0.268889
b0492	ybbN	0.989363	0.128312
b0502	ylbG	0.987879
b0503	mnmH	0.970445	0.100189
b0504	allS	0.97489	0.118346
b0505	allA	0.991343	0.227136
b0506	allR	0.977188	0.134444
b0526	cysS	0.992861	0.191996
b0527	ybcI	0.987809	0.210166
b0530	sfmA	0.99121	0.490066
b0535	sfmZ	0.977877	0.173312
b0537	intD	0.988964	0.0942496
b0539	exoD	0.968112	0.393214
b0544	ybcK	0.984242	0.0718445
b0551	quuD	0.961088	0.285694
b0553	nmpC	0.994623
b0557	borD	0.990883	0.905122
b0558	ybcV	0.990174	0.64746
b0559	ybcW	0.984342	0.529984
b0561	tfaD	0.972837	0.250472
b0562	ybcY	0.975851	0.167491
b0563	tfaX	0.975975	0.59949
b0564	appY	0.989002
b0567	ybcH	0.990984	0.123127
b0576	pheP	0.988309	0.0796707
b0577	ybdG	0.986748	0.0879059
b0578	nfsB	0.991338
b0579	ybdF	0.980827	0.297308
b0580	ybdJ	0.970446	0.440589
b0581	ybdK	0.978449	0.0980398
b0591	entS	0.982474	0.0876951
b0592	fepB	0.980649	0.114636
b0598	cstA	0.991164	0.0520924
b0599	ybdH	0.981473	0.100741
b0600	ybdL	0.984503	0.0944932
b0601	ybdM	0.978401	0.174137
b0602	ybdN	0.988548	0.0898498
b0603	ybdO	0.991336
b0604	dsbG	0.993691	0.356233
b0607	uspG	0.997277	0.620293
b0608	ybdR	0.986599	0.0885445
b0610	rnk	0.9824	0.266926
b0611	rna	0.982217	0.135944
b0612	citT	0.986153	0.0749362
b0621	dcuC	0.969749	0.0791534
b0622	pagP	0.982102	0.195555
b0623	cspE	0.989896	1.26717
b0624	flc	0.986961
b0627	tatE	0.988036	0.537777
b0628	lipA	0.983001	0.113568
b0629	ybeF	0.98232	0.114996
b0632	dacA	0.988775	0.090517
b0643	ybeL	0.994071	0.550944
b0644	ybeQ	0.976974	0.112174
b0647	ybeT	0.978845	0.19767
b0650	hscC	0.983106	0.0656533
b0651	rihA	0.986025	0.117208
b0661	miaB	0.991147	0.0769871
b0662	ubiF	0.990148	0.0932879
b0674	asnB	0.991049
b0679	nagE	0.992436	0.0563465
b0680	glnS	0.982495	0.0658898
b0685	ybfE	0.987161	0.373152
b0686	ybfF	0.991927
b0689	ybfP	0.985721	0.221629
b0699	ybfA	0.990016	1.28554
b0705	ybfL	0.988642	0.0964878
b0709	dtpD	0.98064	0.074026
b0715	abrB	0.973992	0.104782
b0719	ybgD	0.978204	0.193486
b0720	gltA	0.991473	0.0854413
b0730	mngR	0.97766	0.151738
b0735	ybgE	0.992104	0.373152
b0752	zitB	0.977958	0.116461
b0753	ybgS	0.991386	0.698441
b0754	aroG	0.992613	0.252712
b0755	gpmA	0.993197
b0762	acrZ	0.983895
b0766	ybhA	0.990563	0.133952
b0767	pgl	0.992725
b0768	ybhD	0.975299	0.114996
b0770	ybhI	0.965771	0.0765039
b0771	ybhJ	0.971095	0.0484998
b0772	ybhC	0.985726	0.0854413
b0773	ybhB	0.98892
b0774	bioA	0.96951	0.0850439
b0779	uvrB	0.988118	0.0542565
b0780	ybhK	0.983143	0.120689
b0786	ybhL	0.987521	0.155612
b0787	ybhM	0.978587	0.153651
b0791	ybhQ	0.990179
b0797	rhlE	0.987588	0.0803711
b0798	ybiA	0.986874
b0799	dinG	0.980801	0.0510026
b0800	ybiB	0.995907
b0801	ybiC	0.990823	0.101019
b0802	ybiJ	0.98651
b0803	ybiI	0.974452	0.410886
b0804	ybiX	0.985082	0.161809
b0805	fiu	0.975932	0.0480537
b0806	mcbA	0.991961	1.01956
b0807	rlmF	0.9879	0.118346
b0808	ybiO	0.983054	0.0492842
b0812	dps	0.993689	0.527988
b0813	rhtA	0.979539	0.123543
b0814	ompX	0.993551	0.515709
b0815	opgE	0.992633	0.0692592
b0819	ldtB	0.990681
b0820	ybiT	0.98621	0.0688679
b0821	ybiU	0.989378	0.0866561
b0822	ybiV	0.978331	0.134444
b0825	fsaA	0.985384	0.16547
b0835	rimO	0.989353	0.082735
b0836	bssR	0.978574	0.285694
b0837	yliI	0.982435	0.0983034
b0838	gstB	0.990564	0.174971
b0839	dacC	0.99132	0.0911942
b0840	deoR	0.97805	0.144541
b0841	ybjG	0.980427	0.183763
b0842	mdfA	0.988445	0.0889753
b0843	ybjH	0.99111
b0846	rcdA	0.987282	0.204295
b0847	ybjL	0.985034	0.0650692
b0848	ybjM	0.980861	0.290229
b0849	grxA	0.986639
b0860	artJ	0.987399
b0865	ybjP	0.995693	0.515709
b0868	ybjS	0.984673	0.108192
b0874	ybjE	0.989942	0.121896
b0875	aqpZ	0.988096	0.157624
b0876	ybjD	0.986637	0.0661281
b0877	ybjX	0.985414	0.11048
b0880	cspD	0.974698	0.487585
b0881	clpS	0.98139	0.341765
b0882	clpA	0.993291	0.0481803
b0884	infA	0.988276	0.500943
b0885	aat	0.981539	0.155612
b0888	trxB	0.984905	0.113568
b0889	lrp	0.991187
b0890	ftsK	0.978371	0.0274954
b0893	serS	0.98725	0.0848466
b0897	ycaC	0.994854	0.424411
b0898	ycaD	0.977996	0.0954801
b0899	ycaM	0.981367	0.0766643
b0900	ycaN	0.981854	0.120689
b0901	ycaK	0.976447	0.185629
b0902	pflA	0.987039	0.148052
b0905	ycaO	0.987498	0.0622979
b0906	ycaP	0.990079	0.158307
b0909	ycaL	0.979377	0.143407
b0919	ycbJ	0.988093	0.122714
b0920	elyC	0.990951	0.140649
b0925	ldtD	0.987255	0.059365
b0928	aspC	0.988676	0.092113
b0929	ompF	0.996023	0.244358
b0930	asnS	0.973712	0.0783059
b0931	pncB	0.983671	0.0911942
b0932	pepN	0.985796	0.0419849
b0938	elfA	0.98975
b0945	pyrD	0.984571	0.108513
b0946	zapC	0.98058	0.202038
b0947	ycbX	0.988644
b0952	pqiC	0.992487
b0953	rmf	0.987978	1.58396
b0954	fabA	0.990152
b0955	ycbZ	0.983669	0.0622979
b0956	matP	0.991013
b0957	ompA	0.994925	0.105386
b0958	sulA	0.984761	0.215111
b0959	sxy	0.981383	0.174137
b0962	helD	0.986945	0.0533852
b0963	mgsA	0.983016	0.239012
b0964	yccT	0.988934
b0965	yccU	0.991383	0.642768
b0966	hspQ	0.981129	0.344989
b0967	rlmI	0.983485	0.092113
b0968	yccX	0.993543	0.953784
b0969	tusE	0.988955	0.332444
b0970	yccA	0.985329	0.166222
b0987	gfcA	0.989744	0.358518
b0989	cspH	0.967624	0.515054
b0990	cspG	0.982444	0.515054
b0992	yccM	0.985643	0.102148
b0993	torS	0.982864	0.039966
b0994	torT	0.975271	0.106615
b0995	torR	0.983849	0.158307
b1001	yccE	0.985905	0.0872765
b1002	agp	0.994739
b1013	rutR	0.97715	0.171685
b1014	putA	0.966858	0.0276827
b1015	putP	0.991479	0.0727015
b1020	phoH	0.99053
b1025	ycdT	0.976953	0.080726
b1033	ghrA	0.994708
b1036	ycdZ	0.981701	0.222981
b1044	ymdA	0.987157	0.351624
b1047	opgC	0.971432	0.094738
b1050	yceK	0.984479	0.481169
b1051	msyB	0.994529	0.709616
b1053	mdtG	0.983776	0.0894104
b1054	lpxL	0.978826	0.119117
b1055	yceA	0.985812	0.104185
b1060	bssS	0.95099	0.430222
b1061	dinI	0.974474	0.445962
b1062	pyrC	0.979456	0.104782
b1063	yceB	0.991844
b1064	grxB	0.994854	0.410657
b1065	mdtH	0.985227	0.0907416
b1066	rimJ	0.990276	0.187533
b1067	yceH	0.995336
b1068	yceM	0.993778	0.11873
b1069	murJ	0.9915	0.0714236
b1084	rne	0.984567	0.034434
b1085	yceQ	0.948304	0.341765
b1086	rluC	0.978852	0.114278
b1087	yceF	0.984305	0.187533
b1101	ptsG	0.993635
b1102	fhuE	0.981616	0.0500943
b1109	ndh	0.994329
b1110	ycfJ	0.986092	0.20316
b1111	ycfQ	0.986604	0.173312
b1112	bhsA	0.99074
b1113	ldtC	0.984982	0.113922
b1114	mfd	0.976171	0.0318267
b1127	pepT	0.99154
b1128	roxA	0.992315
b1133	mnmA	0.984962	0.0991026
b1136	icd	0.993073	0.0876951
b1139	lit	0.992599	0.297658
b1143	ymfI	0.990342	0.778087
b1144	ymfJ	0.991174	0.861184
b1145	cohE	0.987306	0.162528
b1158	pinE	0.97621	0.19767
b1159	mcrA	0.975362	0.131543
b1160	iraM	0.983525	0.338601
b1161	ycgX	0.985075	0.27088
b1162	bluR	0.98033	0.149872
b1163	bluF	0.987484	0.090517
b1168	ycgG	0.982152	0.071986
b1177	ycgJ	0.991143
b1178	pliG	0.993964	0.661955
b1179	ycgL	0.993448
b1180	ycgM	0.994843
b1181	ycgN	0.985816	0.23746
b1182	hlyE	0.995286	0.120292
b1185	dsbB	0.991109
b1186	nhaB	0.982166	0.0711456
b1187	fadR	0.984139	0.15237
b1188	ycgB	0.984119	0.0715633
b1191	cvrA	0.96729	0.0631587
b1192	ldcA	0.991152
b1193	emtA	0.988676	0.179259
b1194	ycgR	0.984347	0.149261
b1195	ymgE	0.992277
b1196	ycgY	0.993452
b1197	treA	0.990259	0.0646093
b1201	dhaR	0.979221	0.0571388
b1202	ycgV	0.973344	0.0382519
b1205	ychH	0.990172	0.953784
b1206	dauA	0.983798	0.0653015
b1216	chaA	0.977039	0.0996427
b1219	ychN	0.985317
b1220	ychO	0.982483	0.0786427
b1223	narK	0.965724	0.0788122
b1232	purU	0.98942
b1233	ychJ	0.984461	0.239012
b1236	galU	0.992982	0.120689
b1237	hns	0.988918	0.642768
b1238	tdk	0.987295	0.177519
b1241	adhE	0.992442	0.0409965
b1242	ychE	0.989887
b1250	kch	0.981251	0.0874853
b1251	yciI	0.99418	0.895979
b1252	tonB	0.984136	0.15237
b1253	yciA	0.97465	0.274954
b1256	ompW	0.992227
b1269	rluB	0.989663	0.125236
b1272	sohB	0.990391	0.104482
b1273	yciN	0.988542
b1274	topA	0.989039	0.0422273
b1275	cysB	0.992544
b1276	acnA	0.995882
b1277	ribA	0.98474	0.185629
b1278	pgpB	0.986314	0.143407
b1283	osmB	0.995171	1.2151
b1285	gmr	0.992001
b1286	rnb	0.990851
b1287	yciW	0.981058	0.0972576
b1288	fabI	0.98911
b1289	ycjD	0.975905	0.309906
b1295	ymjA	0.986735	0.445962
b1296	puuP	0.989689	0.0791534
b1297	puuA	0.987796	0.0773126
b1303	pspF	0.979979	0.112174
b1319	ompG	0.95762	0.121089
b1320	ycjW	0.970625	0.109816
b1324	tpx	0.990821	0.524864
b1325	ycjG	0.989099	0.113568
b1327	ycjY	0.993859	0.119117
b1328	pgrR	0.971846	0.121896
b1329	mppA	0.986507	0.0679719
b1330	ynaI	0.981528	0.106305
b1332	ynaJ	0.984517
b1333	uspE	0.991057
b1334	fnr	0.978732	0.145693
b1339	abgR	0.986335	0.120689
b1340	smrA	0.987932	0.194515
b1341	ydaM	0.989329
b1342	ydaN	0.987549	0.11149
b1344	ttcA	0.989291	0.117208
b1351	racC	0.988042	0.964152
b1353	sieB	0.990403	0.544184
b1356	racR	0.954106	0.229993
b1363	trkG	0.978625	0.0752446
b1370	insH1	0.974164	0.111831
b1376	uspF	0.994451	0.611738
b1379	hslJ	0.981546	0.259354
b1380	ldhA	0.991849	0.110815
b1384	feaR	0.976175	0.121089
b1385	feaB	0.983546	0.0731377
b1386	tynA	0.974872	0.0482439
b1387	paaZ	0.987413	0.05362
b1406	ydbC	0.990183	0.127418
b1407	ydbD	0.981388	0.0475538
b1412	azoR	0.987785
b1413	hrpA	0.982253	0.0281083
b1414	ydcF	0.985048	0.136962
b1415	aldA	0.99222	0.0761851
b1418	cybB	0.990118
b1419	ydcA	0.993565	1.52934
b1420	mokB	0.932904	0.653015
b1421	trg	0.982256	0.0668535
b1422	ydcI	0.980485	0.11873
b1423	ydcJ	0.990855	0.0816269
b1424	opgD	0.981252	0.0662479
b1426	ydcH	0.986152
b1427	rimL	0.982085	0.20316
b1428	ydcK	0.991931	0.27126
b1431	ydcL	0.990779
b1432	insQ	0.970443	0.0954801
b1433	ydcO	0.977548	0.0932879
b1434	ydcN	0.978276	0.204295
b1435	ydcP	0.983793	0.0559157
b1436	yncJ	0.981336	0.47492
b1439	ydcR	0.984857	0.077972
b1444	patD	0.995739
b1445	ydcX	0.987189	0.630498
b1446	ydcY	0.988086
b1449	curA	0.991274	0.10569
b1450	mcbR	0.984148	0.164725
b1451	yncD	0.989145	0.0521667
b1452	yncE	0.988164	0.103302
b1453	ansP	0.978767	0.0731377
b1454	yncG	0.990514
b1455	yncH	0.983996	0.515054
b1459	yncI	0.992348
b1460	ydcC	0.972183	0.0964878
b1461	pptA	0.987806	1.1372
b1462	yddH	0.992297	0.466852
b1463	nhoA	0.991964	0.129677
b1464	yddE	0.990216
b1469	narU	0.98583	0.0789824
b1473	yddG	0.980818	0.124384
b1477	yddM	0.979113	0.384935
b1478	adhP	0.993988
b1479	maeA	0.989915	0.0646093
b1482	osmC	0.993427	0.615986
b1491	yddW	0.979556	0.0831111
b1494	pqqL	0.981251	0.039237
b1497	ydeM	0.972119	0.094738
b1498	ydeN	0.986424	0.0651851
b1501	ydeP	0.990608	0.0481169
b1502	ydeQ	0.981971	0.119898
b1506	yneL	0.987283	0.540427
b1520	yneE	0.97362	0.119898
b1521	uxaB	0.985323	0.0755555
b1522	yneF	0.971416	0.115724
b1525	sad	0.991348	0.0789824
b1526	yneJ	0.98314	0.124384
b1527	yneK	0.972935	0.0983034
b1528	ydeA	0.977518	0.092113
b1529	marC	0.982869	0.164725
b1533	eamA	0.979601	0.121896
b1534	ydeE	0.986293	0.0923456
b1535	dgcZ	0.985716	0.123127
b1536	ydeI	0.994848	0.677114
b1537	ydeJ	0.994735	0.512728
b1538	dcp	0.986832	0.05362
b1539	ydfG	0.992004
b1540	rspR	0.966029	0.159689
b1541	ydfZ	0.983075	0.537777
b1542	ydfI	0.985761	0.0750901
b1550	gnsB	0.993002	1.52934
b1551	ynfN	0.987733
b1552	cspI	0.974639	0.515054
b1557	cspB	0.969008	0.507901
b1558	cspF	0.978701	0.515054
b1561	rem	0.981531	0.435344
b1565	ydfV	0.986987
b1566	flxA	0.988872
b1570	dicA	0.982035	0.268889
b1582	ynfA	0.982064	0.335494
b1585	ynfC	0.9912
b1586	ynfD	0.989592	0.869627
b1592	clcB	0.980871	0.0872765
b1595	ynfL	0.989725	0.122714
b1596	ynfM	0.980436	0.0874853
b1597	asr	0.989411	0.861184
b1598	ydgD	0.984891	0.133463
b1601	tqsA	0.970689	0.105997
b1604	ydgH	0.989228	0.116092
b1607	ydgC	0.967639	0.326508
b1610	tus	0.986414	0.117964
b1613	manA	0.982488	0.0932879
b1614	ydgA	0.992987
b1618	uidR	0.983878	0.185629
b1619	hdhA	0.990499
b1620	malI	0.982245	0.106615
b1623	add	0.9873	0.109488
b1624	ydgJ	0.978201	0.105386
b1625	cnu	0.987246	0.507901
b1634	dtpA	0.978357	0.0729917
b1635	gstA	0.994208	0.439119
b1639	mliC	0.98945
b1640	anmK	0.97814	0.0988348
b1641	slyB	0.994952	0.568602
b1642	slyA	0.96574	0.252199
b1646	sodC	0.994392	0.509781
b1647	ydhF	0.991198	0.122304
b1648	ydhL	0.976174	0.457111
b1651	gloA	0.994069	0.65222
b1654	grxD	0.989502
b1655	mepH	0.977605	0.134444
b1656	sodB	0.996543	0.457227
b1657	ydhP	0.982596	0.0937663
b1658	purR	0.974854	0.106927
b1659	ydhB	0.983596	0.117585
b1660	ydhC	0.986254	0.090517
b1661	cfa	0.984323	0.0954801
b1662	ribC	0.987496
b1663	mdtK	0.991596	0.0798447
b1664	ydhQ	0.989646	0.0872765
b1667	ydhR	0.994399	0.869627
b1668	ydhS	0.993953
b1675	ydhZ	0.975151	0.522412
b1676	pykF	0.995207
b1677	lpp	0.987647	1.12281
b1678	ldtE	0.99519
b1688	ydiK	0.990731	0.0985684
b1689	ydiL	0.976054	0.307301
b1690	ydiM	0.973715	0.0902935
b1696	ydiP	0.988436
b1702	ppsA	0.987393	0.0461146
b1703	ppsR	0.989553
b1704	aroH	0.981764	0.104782
b1705	ydiE	0.975546	0.571388
b1706	ydiU	0.988084	0.0763442
b1707	ydiV	0.983407	0.153651
b1708	nlpC	0.985253	0.235928
b1722	ydiY	0.99036	0.144541
b1723	pfkB	0.995498	0.286135
b1724	ydiZ	0.99102
b1725	yniA	0.981017	0.127418
b1726	yniB	0.973832	0.204295
b1727	yniC	0.970565	0.163986
b1728	ydjM	0.967319	0.185629
b1729	ydjN	0.984917	0.0788122
b1730	ydjO	0.980412	0.136451
b1731	cedA	0.983332	0.451467
b1732	katE	0.991001	0.0484998
b1739	osmE	0.992883	0.784973
b1740	nadE	0.992671
b1741	cho	0.972005	0.123543
b1742	ves	0.986698	0.190463
b1743	spy	0.980307	0.225734
b1749	xthA	0.989701	0.135944
b1757	ynjE	0.982426	0.0838735
b1758	ynjF	0.9819	0.176661
b1759	nudG	0.985194	0.268889
b1760	ynjH	0.987962
b1761	gdhA	0.986037	0.0816269
b1762	ynjI	0.959827	0.105386
b1766	sppA	0.977261	0.0590773
b1769	ydjE	0.990275	0.080726
b1770	ydjF	0.985243	0.144541
b1777	yeaC	0.994477	0.974747
b1778	msrB	0.988509	0.264992
b1781	yeaE	0.987084	0.128312
b1782	mipA	0.994417
b1785	yeaI	0.982196	0.074327
b1786	yeaJ	0.983997	0.0735792
b1787	yeaK	0.979704	0.217672
b1788	yoaI	0.984398	1.04482
b1789	yeaL	0.989889	0.245429
b1790	yeaM	0.979718	0.133463
b1791	yeaN	0.986752	0.0928144
b1792	yeaO	0.994539	0.764672
b1793	yoaF	0.988334
b1794	yeaP	0.979495	0.106927
b1795	yeaQ	0.995363	1.0687
b1798	leuE	0.98608	0.171685
b1799	dmlR	0.987869
b1800	dmlA	0.988128	0.101019
b1803	yeaX	0.98398	0.113568
b1804	rnd	0.989857	0.0972576
b1808	yoaA	0.977111	0.0574079
b1809	yoaB	0.990848
b1810	yoaC	0.983025	0.365689
b1811	yoaH	0.987513
b1814	sdaA	0.986249	0.0803711
b1815	yoaD	0.969825	0.0686095
b1816	yoaE	0.987926	0.0704602
b1820	yobD	0.973327	0.239012
b1821	mntP	0.988153	0.193486
b1822	rlmA	0.989052	0.13544
b1825	yebO	0.983363	0.380926
b1826	mgrB	0.98637	0.761851
b1827	kdgR	0.984787	0.138518
b1828	yebQ	0.961968	0.0798447
b1829	htpX	0.993054
b1832	msrC	0.987653	0.220294
b1835	rsmF	0.977229	0.0761851
b1836	yebV	0.990418	1.12281
b1837	yebW	0.967963	0.571388
b1838	pphA	0.967378	0.166981
b1842	holE	0.985998
b1845	ptrB	0.990252	0.0532298
b1846	yebE	0.988592
b1847	yebF	0.990593
b1848	yebG	0.986284	0.376999
b1849	purT	0.978858	0.0930505
b1852	zwf	0.990195	0.074327
b1853	yebK	0.989912
b1854	pykA	0.992992	0.0760267
b1855	lpxM	0.983259	0.112867
b1856	mepM	0.990339	0.0829226
b1857	znuA	0.978952	0.117585
b1862	yebB	0.982636	0.181935
b1866	aspS	0.988116	0.0618763
b1874	cutC	0.971257	0.146863
b1875	yecM	0.984713	0.193486
b1876	argS	0.989476	0.0632679
b1877	yecT	0.98198	0.224349
b1895	uspC	0.984205	0.255726
b1902	ftnB	0.990036
b1904	yecR	0.984568	0.338601
b1905	ftnA	0.99125	0.534349
b1906	yecH	0.971241	0.457111
b1907	tyrP	0.979541	0.090517
b1908	yecA	0.989623	0.164725
b1912	pgsA	0.992712	0.48471
b1915	yecF	0.977224	0.487585
b1916	sdiA	0.986077	0.151738
b1923	fliC	0.993158	0.0732843
b1927	amyA	0.987316	0.0737275
b1928	yedD	0.990458
b1931	yedK	0.99317	0.397767
b1932	yedL	0.992493
b1936	intG	0.969375	0.677201
b1937	fliE	0.973105	0.348275
b1951	rcsA	0.979759	0.175812
b1952	dsrB	0.983431	0.580458
b1953	yodD	0.990562	1.16713
b1955	yedP	0.993154
b1956	yedQ	0.983049	0.0647237
b1957	yodC	0.990784
b1958	yedI	0.988564	0.119506
b1959	yedA	0.978899	0.119117
b1967	hchA	0.997582
b1970	hiuH	0.987884
b1973	zinT	0.98721	0.16852
b1974	yodB	0.99372	0.501141
b1976	mtfA	0.988918	0.137477
b1978	yeeJ	0.982	0.0155018
b1981	shiA	0.977861	0.0833004
b1982	amn	0.986867	0.0753997
b1983	yeeN	0.98439	0.153008
b1985	yeeO	0.98608	0.0737275
b1987	cbl	0.988483	0.115359
b1988	nac	0.989794	0.119506
b1990	ldtA	0.985821	0.117585
b1994	insH1	0.989599	0.107873
b1999	yeeP	0.979155	0.198744
b2000	flu	0.994356
b2007	yeeX	0.992313	0.806381
b2008	yeeA	0.991252
b2009	sbmC	0.989621
b2010	dacD	0.986346	0.0940074
b2011	sbcB	0.984945	0.0768253
b2014	plaP	0.987144	0.080726
b2015	yeeY	0.987842	0.117964
b2016	yeeZ	0.987589	0.132978
b2027	wzzB	0.987705	0.111831
b2028	ugd	0.965737	0.0940074
b2029	gnd	0.994093
b2042	wcaN	0.991298
b2063	yegH	0.98543	0.0692592
b2064	asmA	0.98782	0.0591729
b2067	yegE	0.966037	0.0330641
b2068	alkA	0.986849	0.129219
b2069	yegD	0.990471	0.081084
b2070	yegI	0.973878	0.0563465
b2071	yegJ	0.992518	0.575987
b2080	yegP	0.996118	0.799117
b2081	yegQ	0.994063
b2082	ogrK	0.989641
b2086	yegS	0.967615	0.121896
b2097	fbaB	0.992037	0.104185
b2101	yegW	0.984095	0.146863
b2102	yegX	0.98487	0.133952
b2105	rcnR	0.975791	0.401856
b2112	yehE	0.988944	0.943638
b2113	mrp	0.980704	0.0988348
b2114	metG	0.97934	0.0539364
b2123	yehR	0.980402	0.23746
b2124	yehS	0.981051	0.232923
b2127	mlrA	0.979399	0.149872
b2132	bglX	0.987936	0.04774
b2133	dld	0.987975	0.0639316
b2134	pbpG	0.983121	0.117585
b2135	yohC	0.989978
b2136	yohD	0.98117	0.189476
b2137	yohF	0.991027	0.143972
b2139	mdtQ	0.986813	0.0763973
b2140	dusC	0.988847	0.115724
b2143	cdd	0.989514	0.123962
b2151	galS	0.986444	0.105386
b2154	yeiG	0.988543	0.131071
b2155	cirA	0.972782	0.0550736
b2156	lysP	0.981155	0.0746303
b2157	yeiE	0.987856	0.124384
b2158	yeiH	0.983545	0.104482
b2159	nfo	0.985403	0.127863
b2160	yeiI	0.98547	0.100741
b2161	nupX	0.983206	0.0876951
b2162	rihB	0.982729	0.116461
b2163	yeiL	0.98614	0.166222
b2164	psuT	0.970009	0.0876951
b2170	setB	0.983713	0.0928144
b2171	yeiP	0.985475	0.19146
b2172	yeiQ	0.985457	0.074783
b2175	mepS	0.976635	0.193486
b2176	rtn	0.981231	0.0704602
b2181	yejG	0.986381	0.31799
b2182	bcr	0.980171	0.092113
b2183	rsuA	0.983407	0.157624
b2184	yejH	0.982265	0.0622979
b2185	rplY	0.994895	0.933705
b2186	yejK	0.990422	0.108836
b2190	yejO	0.982244	0.0289387
b2193	narP	0.984679	0.1693
b2209	eco	0.984396	0.224349
b2210	mqo	0.985921	0.06661
b2211	yojI	0.986996	0.0667315
b2214	apbE	0.987531	0.103889
b2215	ompC	0.996666
b2218	rcsC	0.985046	0.0384935
b2231	gyrA	0.979512	0.0417453
b2232	ubiG	0.976681	0.151738
b2233	yfaL	0.985265	0.0292317
b2237	inaA	0.980802	0.16852
b2238	yfaH	0.988409
b2249	yfaY	0.989699	0.0911942
b2250	yfaZ	0.979615	0.202038
b2251	nudI	0.985601
b2252	ais	0.991024
b2259	pmrD	0.967437	0.410886
b2266	elaB	0.992974	0.869627
b2267	elaA	0.985481	0.23746
b2268	rbn	0.989559
b2269	elaD	0.990043	0.090517
b2270	yfbK	0.979601	0.0634876
b2271	yfbL	0.989536	0.112867
b2272	yfbM	0.991904
b2273	yfbN	0.988966
b2274	yfbO	0.983743	0.259354
b2275	yfbP	0.985046	0.129219
b2289	lrhA	0.979481	0.116833
b2292	yfbS	0.980411	0.0598508
b2295	yfbV	0.985254	0.240585
b2298	yfcC	0.966416	0.0721279
b2299	yfcD	0.993256
b2300	yfcE	0.992226
b2301	yfcF	0.986535	0.170088
b2302	yfcG	0.991495
b2305	yfcI	0.99029
b2316	accD	0.987876	0.119898
b2321	flk	0.983942	0.110147
b2322	yfcJ	0.986956	0.0930505
b2323	fabB	0.985741	0.0898498
b2324	mnmC	0.990988
b2331	smrB	0.980396	0.198744
b2339	yfcV	0.98893	0.194515
b2340	sixA	0.988787	0.225734
b2343	yfcZ	0.979793	0.384935
b2344	fadL	0.992344
b2345	yfdF	0.990783	0.25128
b2346	mlaA	0.98932
b2347	yfdC	0.983438	0.117585
b2349	intS	0.984193	0.094738
b2353	tfaS	0.975136	0.376999
b2364	dsdC	0.982519	0.117208
b2371	yfdE	0.982371	0.09573
b2372	yfdV	0.986593	0.116092
b2373	oxc	0.983765	0.0647237
b2374	frc	0.98032	0.0876951
b2375	yfdX	0.993169
b2376	ypdI	0.984806	0.397488
b2377	yfdY	0.984471
b2378	lpxP	0.987692	0.119117
b2379	alaC	0.988542	0.0885445
b2388	glk	0.987359	0.113568
b2389	yfeO	0.989336	0.0872765
b2390	ypeC	0.980486	0.335494
b2392	mntH	0.989629	0.0885445
b2393	nupC	0.983282	0.0911942
b2395	yfeA	0.98471	0.0500943
b2400	gltX	0.987792	0.0774764
b2405	xapR	0.982849	0.123962
b2408	yfeN	0.982004	0.143407
b2409	yfeR	0.985439	0.118346
b2410	yfeH	0.988449
b2412	zipA	0.989646	0.111152
b2413	cysZ	0.985169	0.143972
b2414	cysK	0.993687
b2418	pdxK	0.989506
b2426	ucpA	0.986542	0.138518
b2427	murR	0.983213	0.127863
b2442	intZ	0.985247	0.0907416
b2443	yffL	0.986335	0.170883
b2450	yffS	0.995862	0.328526
b2463	maeB	0.991444	0.0481169
b2466	ypfG	0.959629	0.105083
b2467	nudK	0.989973	0.190463
b2468	aegA	0.986086	0.0554074
b2469	narQ	0.984462	0.0644954
b2470	acrD	0.985811	0.0352301
b2473	ypfH	0.988897	0.156948
b2476	purC	0.980036	0.153651
b2479	gcvR	0.973578	0.19146
b2480	bcp	0.985128	0.232923
b2493	yfgO	0.990118	0.103302
b2496	hda	0.953146	0.156277
b2503	yfgF	0.975158	0.0488889
b2504	yfgG	0.967005	0.571388
b2509	xseA	0.973192	0.0800194
b2510	yfgJ	0.991579	0.507901
b2513	yfgM	0.989782	0.176661
b2514	hisS	0.980979	0.0860444
b2516	rodZ	0.986229	0.108192
b2517	rlmN	0.992552
b2518	ndk	0.98962	0.25395
b2521	sseA	0.990376
b2522	sseB	0.988353	0.141193
b2523	pepB	0.993926	0.0854413
b2532	trmJ	0.988184	0.148052
b2533	suhB	0.978098	0.136451
b2534	yfhR	0.97737	0.128312
b2535	csiE	0.987185	0.0856414
b2536	hcaT	0.991854	0.0962339
b2537	hcaR	0.991581
b2543	yphA	0.98999
b2549	yphG	0.985808	0.0334267
b2550	yphH	0.986546	0.0918816
b2551	glyA	0.994064	0.212206
b2552	hmp	0.991178	0.092113
b2555	yfhG	0.982379	0.153651
b2556	glrK	0.974695	0.0768253
b2557	purL	0.969542	0.0282167
b2558	mltF	0.979575	0.0704602
b2561	yfhH	0.989579	0.129219
b2562	yfhL	0.98581	0.420332
b2574	nadB	0.981945	0.0675949
b2575	trmN	0.979989	0.148654
b2576	srmB	0.988625	0.0821772
b2577	yfiE	0.979052	0.124384
b2578	eamB	0.97131	0.186576
b2579	grcA	0.988329
b2580	ung	0.983078	0.158995
b2581	yfiF	0.986807	0.10569
b2582	trxC	0.989933	0.633585
b2585	pssA	0.989926
b2586	yfiM	0.956927	0.338601
b2587	kgtP	0.981104	0.0844547
b2592	clpB	0.992309	0.0426211
b2595	bamD	0.976999	0.148654
b2597	raiA	0.97012	0.32078
b2602	yfiL	0.993091	0.727065
b2610	ffh	0.985001	0.0805482
b2611	ypjD	0.980211	0.138518
b2614	grpE	0.986347	0.184691
b2615	nadK	0.986974	0.124808
b2616	recN	0.984684	0.0660088
b2617	bamE	0.98271	0.32078
b2620	smpB	0.983902	0.227136
b2622	intA	0.985255	0.0883306
b2623	yfjH	0.986526	0.114636
b2624	alpA	0.979337	0.515054
b2625	yfjI	0.989411	0.0778061
b2626	yfjJ	0.905137	0.174971
b2629	yfjM	0.981818	0.415555
b2642	yfjW	0.970765	0.0643818
b2647	ypjA	0.983013	0.0239482
b2648	pinH	0.97392	0.457111
b2650	ypjC	0.97357	0.0798447
b2664	csiR	0.989899	0.16547
b2665	ygaU	0.996023	0.591346
b2666	yqaE	0.977367	0.689979
b2669	stpA	0.980505	0.27088
b2670	alaE	0.986353	0.243792
b2671	ygaC	0.990505	0.771321
b2672	ygaM	0.989865
b2687	luxS	0.992519	0.515709
b2688	gshA	0.983443	0.0704602
b2696	csrA	0.989461	1.43068
b2697	alaS	0.980711	0.0416977
b2700	pncC	0.990575	0.220294
b2701	mltB	0.994169	0.245033
b2709	norR	0.988752	0.0724136
b2714	ascG	0.985936	0.108513
b2732	ygbA	0.981714	0.309906
b2733	mutS	0.979884	0.0428207
b2734	pphB	0.962742	0.166981
b2735	ygbI	0.974643	0.142847
b2740	ygbN	0.977751	0.0803711
b2745	truD	0.984875	0.104482
b2748	ftsB	0.980488	0.351624
b2749	ygbE	0.980551	0.338601
b2753	iap	0.987378	0.10569
b2761	ygcB	0.985977	0.0411348
b2765	queD	0.992328	0.727065
b2771	ygcS	0.974972	0.081993
b2774	ygcW	0.977949	0.139576
b2777	queE	0.97906	0.163254
b2778	ygcG	0.967416	0.125666
b2785	rlmD	0.983312	0.0842601
b2786	barA	0.980743	0.039792
b2793	syd	0.977835	0.200928
b2794	queF	0.98361	0.129219
b2795	ygdH	0.988379	0.0803711
b2798	ygdG	0.981311	0.145115
b2806	rlmM	0.989872	0.0996427
b2807	ygdD	0.990332
b2808	gcvA	0.982659	0.119506
b2809	ygdI	0.968827	0.481169
b2812	tcdA	0.978361	0.135944
b2813	mltA	0.979701	0.0999149
b2817	amiC	0.978613	0.0874853
b2818	argA	0.974085	0.0823623
b2831	mutH	0.977813	0.158995
b2832	ygdQ	0.99018	0.153651
b2833	ygdR	0.983391
b2834	tas	0.989133	0.105386
b2837	galR	0.979631	0.106305
b2838	lysA	0.980335	0.0868619
b2839	lysR	0.985147	0.117208
b2840	ygeA	0.987926	0.158307
b2841	araE	0.986199	0.0773126
b2842	kduD	0.987488	0.143972
b2843	kduI	0.983128	0.131071
b2844	yqeF	0.989063	0.0928144
b2845	yqeG	0.959438	0.0891924
b2846	yqeH	0.974073	0.173312
b2852	ygeH	0.960974	0.0796707
b2853	ygeI	0.986538	1.2151
b2863	ygeQ	0.978757	0.0964878
b2865	ygeR	0.974673	0.145115
b2869	ygeV	0.985426	0.0616676
b2870	ygeW	0.988735	0.092113
b2871	ygeX	0.992233	0.0916513
b2872	ygeY	0.993529	0.090517
b2873	hyuA	0.986761	0.0791534
b2874	yqeA	0.970283	0.117585
b2875	yqeB	0.992898	0.0674702
b2876	yqeC	0.982425	0.142291
b2877	mocA	0.982439	0.189476
b2888	uacT	0.981394	0.0757119
b2889	idi	0.975403	0.19983
b2895	fldB	0.98637	0.210166
b2898	ygfZ	0.988857	0.111831
b2899	yqfA	0.984235	0.166222
b2900	yqfB	0.986914
b2901	bglA	0.991442	0.0761851
b2902	ygfF	0.98957	0.147455
b2910	zapA	0.96411	0.332444
b2913	serA	0.984455	0.0889753
b2914	rpiA	0.989191	0.166222
b2915	yqfE	0.973838	0.341765
b2916	argP	0.973234	0.122714
b2921	ygfI	0.980228	0.122304
b2922	yggE	0.986281	0.148052
b2923	argO	0.990306	0.172495
b2924	mscS	0.988279	0.127418
b2935	tktA	0.986875	0.0550736
b2936	loiP	0.993777	0.350601
b2939	yqgB	0.99326
b2940	yqgC	0.966237	0.507901
b2942	metK	0.980331	0.0949841
b2943	galP	0.976842	0.0786427
b2944	yggI	0.986964	0.220294
b2945	endA	0.988546	0.154953
b2950	yggR	0.983603	0.111831
b2956	yggM	0.978689	0.108836
b2957	ansB	0.992515
b2958	yggN	0.986557	0.15237
b2965	speC	0.98306	0.0513608
b2966	yqgA	0.98144	0.154953
b2970	yghF	0.989219	0.129219
b2971	yghG	0.991611	0.266926
b2972	pppA	0.971543	0.13544
b2980	glcC	0.979874	0.143407
b2981	yghO	0.976651	0.0996427
b2983	yghQ	0.982923	0.102722
b2986	yghT	0.972714	0.158307
b2987	pitB	0.982144	0.0731377
b2988	gss	0.982176	0.058982
b2989	yghU	0.986908	0.126536
b2998	yghW	0.99305
b3001	gpr	0.993003
b3002	yqhA	0.988254	0.221629
b3003	yghA	0.992098	0.123962
b3008	metC	0.990756	0.0923456
b3009	yghB	0.983217	0.166222
b3010	yqhC	0.992799	0.278063
b3013	yqhG	0.974989	0.118346
b3014	yqhH	0.985516	0.425219
b3017	ftsP	0.98449	0.0776409
b3018	plsC	0.989672	0.148654
b3019	parC	0.977169	0.0485642
b3020	ygiS	0.981838	0.0682255
b3023	ygiV	0.983793	0.227136
b3024	ygiW	0.993174	0.677114
b3027	ygiZ	0.977866	0.329449
b3028	mdaB	0.9848	0.188499
b3029	ygiN	0.984336	0.348275
b3039	ygiD	0.978796	0.139045
b3040	zupT	0.986761	0.14174
b3042	yqiC	0.989212	0.914453
b3043	ygiL	0.979709	0.198744
b3049	glgS	0.989476	1.32391
b3052	hldE	0.987095	0.0765039
b3057	bacA	0.988937	0.133463
b3058	folB	0.991758
b3059	plsY	0.968905	0.177519
b3060	ttdR	0.974326	0.117585
b3064	tsaD	0.989754	0.108192
b3068	mug	0.988134
b3070	yqjH	0.977333	0.143407
b3071	yqjI	0.991606
b3072	aer	0.987039	0.0721279
b3073	patA	0.983975	0.0794975
b3074	ygjH	0.987217	0.329449
b3075	ebgR	0.982379	0.11149
b3078	ygjI	0.983532	0.0765039
b3081	fadH	0.986533	0.0543371
b3084	rlmG	0.987097	0.0964878
b3085	ygjP	0.98448	0.217672
b3086	ygjQ	0.986742	0.158307
b3087	ygjR	0.985037	0.111152
b3088	alx	0.979448	0.113568
b3089	sstT	0.990653	0.0881177
b3090	ygjV	0.98897	0.198744
b3093	exuT	0.987214	0.0844547
b3094	exuR	0.985437	0.141193
b3101	yqjF	0.992068
b3102	yqjG	0.991213
b3103	yhaH	0.993321	0.727065
b3104	yhaI	0.987409	0.307301
b3105	yhaJ	0.981974	0.122304
b3128	garD	0.988247	0.0697879
b3131	agaR	0.979469	0.13544
b3142	yraH	0.969383	0.187533
b3146	rsmI	0.981989	0.127418
b3147	lpoA	0.975442	0.0538569
b3148	yraN	0.974198	0.277037
b3149	diaA	0.979653	0.185629
b3150	yraP	0.99042
b3151	yraQ	0.986099	0.105386
b3152	yraR	0.988529	0.172495
b3153	yhbO	0.964726	0.211381
b3154	yhbP	0.982993	0.247087
b3155	yhbQ	0.968505	0.362068
b3160	yhbW	0.988995	0.108836
b3161	mtr	0.982068	0.0881177
b3163	nlpI	0.946355	0.123962
b3172	argG	0.991534
b3173	yhbX	0.973916	0.0674702
b3180	yhbY	0.975028	0.373152
b3181	greA	0.991949
b3182	dacB	0.984763	0.0765039
b3187	ispB	0.991272
b3188	sfsB	0.9904	0.393214
b3207	yrbL	0.987677	0.173312
b3210	arcB	0.988029	0.0469433
b3211	yhcC	0.989252
b3220	yhcG	0.970085	0.0972576
b3226	nanR	0.97247	0.138518
b3227	dcuD	0.985567	0.0801949
b3232	zapE	0.977937	0.0972576
b3233	yhcB	0.988556	0.274954
b3236	mdh	0.993552
b3237	argR	0.985047	0.232923
b3238	yhcN	0.986854	0.415555
b3239	yhcO	0.98323	0.401856
b3243	aaeR	0.989169	0.117964
b3244	tldD	0.98817	0.075869
b3252	csrD	0.979397	0.0565207
b3253	acuI	0.991742	0.11252
b3262	yhdJ	0.97981	0.123962
b3263	yhdU	0.968823	0.609481
b3267	yhdV	0.992018	1.19868
b3279	yrdA	0.985229	0.19767
b3284	smg	0.99045	0.231449
b3289	rsmB	0.992801	0.0850439
b3290	trkA	0.988894	0.0796707
b3291	mscL	0.9926	0.64746
b3338	chiA	0.973095	0.0407226
b3347	fkpA	0.98903	0.13494
b3348	slyX	0.982715	0.500943
b3349	slyD	0.988005	0.185629
b3355	prkB	0.989371	0.1261
b3356	yhfA	0.975775	0.27088
b3357	crp	0.977114	0.173312
b3358	yhfK	0.978758	0.0521667
b3359	argD	0.984591	0.0898498
b3363	ppiA	0.987336
b3364	tsgA	0.975766	0.0928144
b3369	yhfL	0.963542	0.653015
b3391	hofQ	0.986016	0.0885445
b3396	mrcA	0.983301	0.0429716
b3397	nudE	0.983412	0.195555
b3398	yrfF	0.979156	0.0513608
b3402	yhgE	0.986294	0.063598
b3403	pck	0.991767	0.0675949
b3406	greB	0.97983	0.229993
b3407	yhgF	0.987207	0.0472466
b3411	yhgA	0.985662
b3412	bioH	0.990215	0.142291
b3415	gntT	0.978328	0.0833004
b3418	malT	0.985971	0.040542
b3422	rtcR	0.977937	0.0686095
b3426	glpD	0.98021	0.0728463
b3427	yzgL	0.979812	0.500943
b3433	asd	0.985072	0.0993719
b3434	yhgN	0.987988	0.184691
b3439	yhhW	0.990853
b3440	yhhX	0.992232
b3441	yhhY	0.986712
b3446	yrhB	0.983275	0.384935
b3447	ggt	0.990232	0.0629412
b3448	yhhA	0.993138	0.603415
b3459	panM	0.990722
b3460	livJ	0.995563
b3461	rpoH	0.987123	0.128312
b3467	yhhM	0.97456	0.304741
b3468	yhhN	0.989515
b3469	zntA	0.985657	0.0498893
b3470	tusA	0.980784	0.445962
b3471	yhhQ	0.989447
b3472	dcrB	0.994051	0.476892
b3473	yhhS	0.978092	0.0900711
b3474	yhhT	0.983241	0.104482
b3475	acpT	0.984132	0.186576
b3482	rhsB	0.980266	0.0258986
b3483	yhhH	0.995538
b3484	yhhI	0.965709	0.0964878
b3488	yhiJ	0.977913	0.0675949
b3491	yhiM	0.992474	0.104185
b3492	yhiN	0.985584	0.0911942
b3493	pitA	0.982529	0.0731377
b3494	uspB	0.988738
b3495	uspA	0.994505	0.611738
b3496	dtpB	0.988192	0.0746303
b3499	rlmJ	0.985395	0.130138
b3500	gor	0.991171	0.081084
b3504	yhiS	0.976771	0.0452772
b3511	hdeD	0.992308
b3518	yhjA	0.976371	0.078474
b3519	treF	0.991844	0.0664888
b3520	yhjB	0.988198	0.181935
b3521	yhjC	0.978797	0.121896
b3522	yhjD	0.985107	0.108192
b3523	yhjE	0.988654	0.0829226
b3524	yhjG	0.985925	0.0532298
b3525	yhjH	0.987969	0.142847
b3526	kdgK	0.990948
b3527	yhjJ	0.988005	0.0732843
b3528	dctA	0.993225
b3529	yhjK	0.981872	0.0551567
b3534	bcsQ	0.982155	0.145693
b3535	yhjR	0.978388	0.580458
b3539	yhjV	0.981813	0.0862473
b3546	eptB	0.981594	0.0648384
b3547	yhjX	0.988554	0.0907416
b3548	yhjY	0.988003	0.156948
b3551	bisC	0.985201	0.0470037
b3552	yiaD	0.977606	0.166222
b3553	ghrB	0.988337
b3554	yiaF	0.988597	0.154299
b3555	yiaG	0.99358	0.914453
b3556	cspA	0.987287
b3557	insJ	0.989141	0.210166
b3558	insK	0.984449	0.128764
b3561	wecH	0.973272	0.110147
b3562	yiaA	0.982147	0.250472
b3563	yiaB	0.979118	0.32078
b3570	bax	0.964785	0.132978
b3571	malS	0.985136	0.054016
b3572	avtA	0.990228
b3573	ysaA	0.984035	0.231449
b3574	yiaJ	0.972024	0.129219
b3584	yiaT	0.984252	0.148052
b3585	yiaU	0.971463	0.11252
b3588	aldB	0.987448	0.0712843
b3589	yiaY	0.976979	0.0952314
b3592	yibF	0.983257	0.180142
b3595	rhsJ	0.977943	0.116092
b3596	yibG	0.988658	0.23746
b3602	yibL	0.988268
b3606	trmL	0.98795	0.231449
b3607	cysE	0.988931	0.133463
b3610	grxC	0.988887	0.435344
b3611	yibN	0.986874	0.25395
b3615	waaH	0.982586	0.105997
b3618	yibB	0.97449	0.127863
b3639	dfp	0.982592	0.0898498
b3644	yicC	0.991217
b3645	dinD	0.984239	0.132978
b3646	yicG	0.979205	0.177519
b3647	ligB	0.983984	0.0651851
b3648	gmk	0.976529	0.175812
b3653	gltS	0.988678	0.0909673
b3654	xanP	0.966037	0.0788122
b3655	yicH	0.991437
b3659	setC	0.957347	0.0925794
b3660	yicL	0.979483	0.11873
b3661	nlpA	0.988392	0.133952
b3662	nepI	0.980882	0.092113
b3663	yicN	0.986491	0.242178
b3664	adeQ	0.984051	0.0821772
b3665	adeD	0.990191	0.0620864
b3666	uhpT	0.982746	0.0788122
b3673	emrD	0.975722	0.0925794
b3677	yidI	0.977587	0.243792
b3680	yidL	0.974112	0.122714
b3684	yidP	0.986151	0.153008
b3685	yidE	0.981885	0.0660088
b3688	yidQ	0.990027
b3689	yidR	0.992929	0.213226
b3690	cbrA	0.979113	0.103011
b3696	yidX	0.9664	0.166981
b3697	yidA	0.984064	0.13494
b3698	yidB	0.98958
b3699	gyrB	0.978788	0.0454272
b3706	mnmE	0.978217	0.0803711
b3710	mdtL	0.991537
b3711	yidZ	0.985699	0.114278
b3714	adeP	0.974803	0.081993
b3715	yieH	0.981004	0.164725
b3744	asnA	0.981222	0.11048
b3747	kup	0.979883	0.058698
b3764	yifE	0.974662	0.323618
b3765	yifB	0.982681	0.0721279
b3773	ilvY	0.984094	0.122714
b3774	ilvC	0.988649	0.074327
b3775	ppiC	0.979107	0.38903
b3778	rep	0.989073	0.0542565
b3779	gpp	0.972865	0.0738765
b3780	rhlB	0.979913	0.0866561
b3781	trxA	0.988877
b3795	yifK	0.977594	0.0791534
b3800	aslB	0.98314	0.0887594
b3801	aslA	0.950447	0.0662479
b3806	cyaA	0.981598	0.0430729
b3807	cyaY	0.978763	0.341765
b3813	uvrD	0.984494	0.0507196
b3816	corA	0.981902	0.115359
b3819	rarD	0.988117	0.123127
b3820	yigI	0.981983	0.234416
b3821	pldA	0.984478	0.1261
b3822	recQ	0.971789	0.059949
b3823	rhtC	0.991962
b3824	rhtB	0.989278
b3827	yigM	0.976075	0.121896
b3828	metR	0.986549	0.114996
b3829	metE	0.985727	0.0484998
b3830	ysgA	0.993506
b3831	udp	0.993465
b3832	rmuC	0.983867	0.0768253
b3842	rfaH	0.983372	0.224349
b3843	ubiD	0.984382	0.0734315
b3844	fre	0.988727	0.156277
b3858	yihD	0.992547	0.985577
b3861	yihF	0.983044	0.0766643
b3862	yihG	0.984352	0.117585
b3863	polA	0.99153	0.0393637
b3865	yihA	0.988824	0.173312
b3866	yihI	0.989558
b3867	hemN	0.988174	0.0798447
b3871	typA	0.990775	0.0601462
b3874	yihN	0.980401	0.0866561
b3875	ompL	0.98691
b3878	yihQ	0.993494	0.0538569
b3879	yihR	0.99195	0.118346
b3889	yiiE	0.98865	0.515054
b3890	yiiF	0.988602
b3895	fdhD	0.987111	0.131543
b3896	yiiG	0.983941	0.103889
b3901	rhaM	0.989717
b3907	rhaT	0.977368	0.105997
b3908	sodA	0.991127
b3909	kdgT	0.984342	0.11149
b3910	yiiM	0.991593	0.162528
b3915	fieF	0.976695	0.121491
b3916	pfkA	0.991467
b3917	sbp	0.992572	0.110815
b3918	cdh	0.983209	0.145115
b3919	tpiA	0.991245
b3920	yiiQ	0.984563	0.182844
b3921	yiiR	0.965922	0.248768
b3924	fpr	0.984868	0.146863
b3928	zapB	0.992446	1.08173
b3934	cytR	0.981496	0.106927
b3935	priA	0.984724	0.0498893
b3936	rpmE	0.986399
b3937	yiiX	0.980793	0.180142
b3938	metJ	0.972381	0.344989
b3941	metF	0.991451
b3942	katG	0.992438	0.050301
b3943	yijE	0.972805	0.121089
b3944	yijF	0.983193	0.177519
b3953	frwD	0.987333	0.32078
b3954	yijO	0.972936	0.128764
b3955	eptC	0.970793	0.0632679
b3956	ppc	0.98918	0.0413675
b3957	argE	0.991849	0.0952314
b3961	oxyR	0.990125
b3962	sthA	0.978452	0.0783059
b3965	trmA	0.97448	0.0996427
b3974	coaA	0.985049	0.115359
b3989	yjaZ	0.964752	0.20316
b3995	rsd	0.989997
b3999	yjaG	0.994372	0.450264
b4000	hupA	0.993495	0.974747
b4001	yjaH	0.991352
b4002	zraP	0.996527	0.624662
b4011	yjaA	0.9635	0.285694
b4012	yjaB	0.984034	0.247087
b4013	metA	0.981633	0.117964
b4017	arpA	0.990276	0.0501631
b4018	iclR	0.974267	0.132978
b4019	metH	0.985369	0.0297792
b4020	yjbB	0.991319
b4021	pepE	0.990452	0.385661
b4022	rluF	0.985789	0.125666
b4023	yjbD	0.986995	0.401856
b4024	lysC	0.98212	0.0812641
b4025	pgi	0.988677	0.0664888
b4030	psiE	0.965404	0.266926
b4031	xylE	0.972226	0.074327
b4038	yjbI	0.95918	0.0693906
b4041	plsB	0.980914	0.0452585
b4042	dgkA	0.988291	0.297308
b4045	yjbJ	0.9562	0.522412
b4046	zur	0.967903	0.21261
b4049	dusA	0.986795	0.10569
b4050	pspG	0.987304	0.451467
b4051	qorA	0.99171	0.11149
b4052	dnaB	0.983381	0.0774764
b4053	alr	0.984571	0.10158
b4054	tyrB	0.990574	0.0918816
b4055	aphA	0.982735	0.153651
b4058	uvrA	0.983178	0.0388617
b4059	ssb	0.973635	0.204295
b4060	yjcB	0.986625	0.38903
b4061	yjcC	0.97581	0.0691283
b4062	soxS	0.982095	0.338601
b4063	soxR	0.991581	0.572271
b4064	ghxP	0.978327	0.0812641
b4065	yjcE	0.989735	0.0664888
b4066	yjcF	0.978	0.0848466
b4077	gltP	0.987572	0.0834906
b4078	yjcO	0.990638
b4079	fdhF	0.970842	0.0510738
b4083	yjcS	0.981113	0.05524
b4084	alsK	0.987291	0.117964
b4090	rpiB	0.99132	0.243792
b4107	yjdN	0.98624	0.247087
b4108	yjdM	0.977823	0.326508
b4111	proP	0.985734	0.0729917
b4114	eptA	0.99042
b4115	adiC	0.955039	0.081993
b4116	adiY	0.99263	0.34922
b4117	adiA	0.978835	0.0483715
b4118	melR	0.982584	0.120689
b4121	yjdF	0.978798	0.174137
b4129	lysU	0.977562	0.0722705
b4130	dtpC	0.979333	0.0752446
b4133	cadC	0.971727	0.0712843
b4137	cutA	0.98467	0.323618
b4140	fxsA	0.9878
b4141	yjeH	0.97734	0.0872765
b4144	yjeI	0.990014
b4145	yjeJ	0.986228	0.1261
b4146	epmB	0.980403	0.106615
b4147	efp	0.988396	0.193486
b4148	sugE	0.984978	0.344989
b4149	blc	0.989523
b4150	ampC	0.987702	0.096743
b4155	epmA	0.981037	0.112174
b4156	yjeM	0.974662	0.0729917
b4161	rsgA	0.979473	0.104185
b4162	orn	0.979899	0.200928
b4166	queG	0.968198	0.0962339
b4176	yjeT	0.989382	0.554074
b4177	purA	0.985196	0.0844547
b4187	aidB	0.986843	0.0674702
b4188	yjfN	0.990645
b4189	bsmA	0.96523	0.332444
b4190	yjfP	0.99365
b4191	ulaR	0.985394	0.145115
b4192	ulaG	0.979575	0.103011
b4199	yjfY	0.987192	0.397488
b4204	yjfZ	0.978982	0.137996
b4205	ytfA	0.989487	0.272902
b4206	ytfB	0.973505	0.171685
b4207	fklB	0.984721	0.176661
b4208	cycA	0.992734
b4209	ytfE	0.978238	0.16547
b4210	ytfF	0.976826	0.113568
b4211	qorB	0.991708	0.127418
b4212	ytfH	0.986517	0.287944
b4213	cpdB	0.988752	0.0564334
b4214	cysQ	0.992594
b4215	ytfI	0.992116	0.116833
b4216	ytfJ	0.994115	0.47947
b4217	ytfK	0.989738	1.28554
b4218	ytfL	0.984759	0.0816269
b4219	msrA	0.995672	0.416441
b4226	ppa	0.98804
b4232	fbp	0.987578	0.109816
b4233	mpl	0.986222	0.0798447
b4234	yjgA	0.985883	0.198744
b4235	pmbA	0.982443	0.081084
b4236	cybC	0.978869	0.299745
b4241	treR	0.983246	0.115724
b4243	ridA	0.992657
b4248	yjgH	0.987285
b4249	bdcA	0.986536	0.153651
b4251	bdcR	0.991709	0.184691
b4252	tabA	0.996105	0.58743
b4253	yjgL	0.98344	0.0604444
b4254	argI	0.981008	0.109161
b4255	rraB	0.987586
b4256	yjgM	0.97851	0.217672
b4257	yjgN	0.976361	0.0916513
b4260	pepA	0.989895	0.0725573
b4263	yjgR	0.989139	0.0729917
b4268	idnK	0.988713
b4269	ahr	0.996217
b4271	intB	0.987607
b4277	yjgZ	0.977565	0.332444
b4278	insG	0.987479	0.0825482
b4281	yjhD	0.981701	0.47492
b4282	yjhE	0.985345	0.440589
b4294	insA	0.964384	0.397488
b4295	yjhU	0.980011	0.111152
b4296	yjhF	0.979324	0.0812641
b4306	yjhP	0.995281
b4308	yjhR	0.985958	0.0884018
b4309	nanS	0.990616	0.111831
b4312	fimB	0.990627
b4313	fimE	0.98647	0.183763
b4321	gntP	0.988488	0.0816269
b4324	uxuR	0.985373	0.14174
b4325	yjiC	0.974996	0.132018
b4326	iraD	0.97709	0.279152
b4327	hypT	0.973058	0.120292
b4331	kptA	0.982809	0.19767
b4332	yjiJ	0.961635	0.0930505
b4333	yjiK	0.98261	0.127418
b4340	yjiR	0.985675	0.0776409
b4341	yjiS	0.979936	0.664888
b4342	yjiT	0.982067	0.0729917
b4347	symE	0.958982	0.32078
b4351	mrr	0.980871	0.119898
b4354	yjiY	0.989111	0.0510026
b4355	tsr	0.9915	0.0662479
b4356	lgoT	0.981549	0.0805482
b4357	lgoR	0.988749	0.290826
b4358	lgoD	0.97222	0.10724
b4359	opgB	0.98139	0.047865
b4364	yjjP	0.965677	0.142291
b4367	fhuF	0.980459	0.139045
b4371	rsmC	0.985907	0.106305
b4375	prfC	0.99002	0.0689979
b4376	osmY	0.996672	0.439119
b4379	yjjW	0.991446	0.126975
b4380	yjjI	0.981672	0.0707328
b4385	yjjJ	0.98393	0.0823623
b4391	ettA	0.990167	0.0657713
b4392	slt	0.988362	0.0566081
b4393	trpR	0.979934	0.335494
b4394	yjjX	0.974209	0.213853
b4395	ytjC	0.987177	0.1693
b4396	rob	0.984968	0.1261
b4401	arcA	0.993123	0.371138
b4402	yjjY	0.972361	0.778061
b4403	yjtD	0.991543
b4409	blr	0.973323	0.870687
b4415	hokE	0.967118	0.717037
b4419	ldrA	0.929948	1.0158
b4428	hokB	0.903116	0.731377
b4453	ldrD	0.938377	1.0158
b4461	yfjD	0.985943	0.0852421
b4463	ygcU	0.976252	0.0753997
b4466	sslE	0.984934	0.0240426
b4469	ygiQ	0.986653	0.0494174
b4472	yhdP	0.978984	0.0288626
b4473	smf	0.980188	0.097517
b4480	hdfR	0.981029	0.130603
b4482	yigE	0.987938	0.143407
b4484	cpxP	0.980647	0.218975
b4486	yjiV	0.984316	0.0373533
b4487	yjdP	0.988259	0.332444
b4501	torI	0.964469	0.545804
b4502	yeiW	0.974183	0.430222
b4503	yafF	0.971093	0.401856
b4508	peaD	0.977895	0.351624
b4512	ybdD	0.99543
b4515	cydX	0.988243
b4518	ymdF	0.965654	0.630498
b4519	icdC	0.981016	0.664888
b4520	ymgF	0.978378	0.500943
b4529	ydbJ	0.990532	0.410886
b4535	yniD	0.978613	1.0158
b4536	yobH	0.97952	0.457111
b4537	yecJ	0.984636	0.435344
b4538	yoeF	0.983608	0.58982
b4541	yehK	0.983899
b4542	yohO	0.975888	1.0158
b4550	arfA	0.989628	1.2151
b4552	yrhC	0.987549	0.312554
b4553	ysaB	0.988728
b4554	yibT	0.981102	0.522412
b4555	yicS	0.994444	0.905122
b4567	yjjZ	0.974701	0.462897
b4568	ytjA	0.992389
b4580	yaiT	0.972934	0.0263212
b4582	yoeA	0.973356	0.0596231
b4595	yciY	0.963485	0.630498
b4598	yncL	0.964427	1.14278
b4599	yneM	0.98172
b4600	ydfJ	0.970566	0.00502389
b4606	ypfM	0.973935
b4613	dinQ	0.882902	1.30603
b4618	tisB	0.968298	1.21896
b4660	yhiL	0.990034	0.0682679
